# Supplementary material for: Proteomic screens of SEL1L-HRD1 ER-associated degradation substrates reveal its role in glycosylphosphatidylinositol-anchored protein biogenesis
Source: Nat Commun. 2024 Jan 22;15:659. doi: 10.1038/s41467-024-44948-2 (PMC10803770; doi:10.1038/s41467-024-44948-2)
Supplement: Supplementary file 5 — Supplementary Data 1 [file 41467_2024_44948_MOESM5_ESM.xlsx]

## Sheet: Supplemental Table 1_HEK293T
GeneSymbol	UniprotID	PSMs.IgG.Exp.1	PSMs.SKO.Exp.1	PSMs.WT.Exp.1	PSMs.HKO.Exp.1	Score.Exp.1	PSMs.IgG.Exp.2	PSMs.SKO.Exp.2	PSMs.WT.Exp.2	PSMs.HKO.Exp.2	Score.Exp.2	PSMs.IgG.Exp.3	PSMs.SKO.Exp.3	PSMs.WT.Exp.3	PSMs.HKO.Exp.3	Score.Exp.3	IP_log2FC(HKO/WT)_Exp1	IP_log2FC(HKO/WT)_Exp2	IP_log2FC(HKO/WT)_Exp3	IP_mean.log2FC(HKO/WT)	RNA_mean.log2FC(SKO/WT)	RNA_mean.log2FC(HKO/WT)	Gly.site.count	Disulfide.bond.count	Transmem.count	ER.anno	Length	Function..CC.	Subcellular.location..CC.	Signal.peptide	Disulfide.bond	Transmembrane	Intramembrane	Topological.domain	Glycosylation
OS9	Q13438	0	0	199	386	0.96608	0	0	241	301	0.862347	0	0	190	340	0.856991	0.952	0.32	0.836	0.728	0.065	0.495	1	3	0	Luminal	667	FUNCTION: Lectin which functions in endoplasmic reticulum (ER) quality control and ER-associated degradation (ERAD). May bind terminally misfolded non-glycosylated proteins as well as improperly folded glycoproteins, retain them in the ER, and possibly transfer them to the ubiquitination machinery and promote their degradation. Possible targets include TRPV4. {ECO:0000269|PubMed:17932042, ECO:000…	SUBCELLULAR LOCATION: Endoplasmic reticulum lumen {ECO:0000269|PubMed:18264092, ECO:0000269|PubMed:18417469, ECO:0000269|PubMed:19084021}.	SIGNAL 1..25; /evidence=ECO:0000255	DISULFID 110..123; /evidence=ECO:0000255|PROSITE-ProRule:PRU01262; DISULFID 181..216; /evidence=ECO:0000255|PROSITE-ProRule:PRU01262; DISULFID 196..228; /evidence=ECO:0000255|PROSITE-ProRule:PRU01262				CARBOHYD 177; /note=N-linked (GlcNAc...) asparagine; /evidence=ECO:0000255
UBE2J1	Q9Y385	0	0	10	31	0.612418	0	0	14	24	0.541891	0	0	11	30	0.554994	1.541	0.737	1.369	1.255	0.333	0.361	0	0	1	Membrane	318	FUNCTION: Catalyzes the covalent attachment of ubiquitin to other proteins. Functions in the selective degradation of misfolded membrane proteins from the endoplasmic reticulum (ERAD) and is essential for cells to recover from ER stress (PubMed:28321712). Plays a role in MAPKAPK2-dependent translational control of TNF-alpha synthesis (PubMed:24020373). Acts also as a platform for perinuclear posi…	SUBCELLULAR LOCATION: Endoplasmic reticulum membrane {ECO:0000269|PubMed:12082160, ECO:0000269|PubMed:24020373, ECO:0000269|PubMed:33472082}; Single-pass type IV membrane protein {ECO:0000269|PubMed:12082160}.			TRANSMEM 283..303; /note=Helical; Anchor for type IV membrane protein; /evidence=ECO:0000255		TOPO_DOM 1..282; /note=Cytoplasmic; /evidence=ECO:0000255; TOPO_DOM 304..318; /note=Lumenal; /evidence=ECO:0000255
HLA-C	P10321	1	5	7	54	0.566214	1	1	4	30	0.533728	1	0	2	40	0.559201	2.781	2.632	3.773	3.156	-0.072	0.145	1	2	1	Membrane	366	FUNCTION: Antigen-presenting major histocompatibility complex class I (MHCI) molecule with an important role in reproduction and antiviral immunity (PubMed:20972337, PubMed:24091323, PubMed:20439706, PubMed:11172028, PubMed:20104487, PubMed:28649982, PubMed:29312307). In complex with B2M/beta 2 microglobulin displays a restricted repertoire of self and viral peptides and acts as a dominant ligand…	SUBCELLULAR LOCATION: Cell membrane {ECO:0000269|PubMed:18420581, ECO:0000269|PubMed:20972337, ECO:0000269|PubMed:28649982}; Single-pass type I membrane protein {ECO:0000255}. Endoplasmic reticulum membrane {ECO:0000305|PubMed:18420581}; Single-pass membrane protein {ECO:0000255}.	SIGNAL 1..24; /evidence=ECO:0000255	DISULFID 125..188; /evidence=ECO:0000255|PROSITE-ProRule:PRU00114, ECO:0000269|PubMed:10850706, ECO:0000269|PubMed:24990997; DISULFID 227..283; /evidence=ECO:0000255|PROSITE-ProRule:PRU00114, ECO:0000269|PubMed:10850706, ECO:0000269|PubMed:24990997	TRANSMEM 309..333; /note=Helical; /evidence=ECO:0000255		TOPO_DOM 25..308; /note=Extracellular; /evidence=ECO:0000255; TOPO_DOM 334..366; /note=Cytoplasmic; /evidence=ECO:0000255	CARBOHYD 110; /note=N-linked (GlcNAc...) asparagine; /evidence=ECO:0000269|PubMed:19159218
SGCB	Q16585	0	0	0	17	0.575473	0	0	0	13	0.514325	0	0	0	16	0.525211	4.17	3.807	4.087	4.03	-0.321	-0.178	3	2	1	Membrane	318	FUNCTION: Component of the sarcoglycan complex, a subcomplex of the dystrophin-glycoprotein complex which forms a link between the F-actin cytoskeleton and the extracellular matrix.	SUBCELLULAR LOCATION: Cell membrane, sarcolemma {ECO:0000250}; Single-pass type II membrane protein {ECO:0000250}. Cytoplasm, cytoskeleton {ECO:0000250}.		DISULFID 288..314; /evidence=ECO:0000255; DISULFID 290..307; /evidence=ECO:0000255	TRANSMEM 66..86; /note=Helical; Signal-anchor for type II membrane protein; /evidence=ECO:0000255		TOPO_DOM 1..65; /note=Cytoplasmic; /evidence=ECO:0000255; TOPO_DOM 87..318; /note=Extracellular; /evidence=ECO:0000255	CARBOHYD 158; /note=N-linked (GlcNAc...) asparagine; /evidence=ECO:0000269|PubMed:19159218; CARBOHYD 211; /note=N-linked (GlcNAc...) asparagine; /evidence=ECO:0000269|PubMed:19159218; CARBOHYD 258; /note=N-linked (GlcNAc...) asparagine; /evidence=ECO:0000255
PRADC1	Q9BSG0	0	0	1	12	0.578912	0	0	5	7	0.498685	0	0	3	8	0.505234	2.7	0.415	1.17	1.749	-0.277	0.075	1	0	0	Luminal	188	FUNCTION: Plays a role in the modulation of physical activity and adiposity. {ECO:0000250|UniProtKB:Q9D9N8}.	SUBCELLULAR LOCATION: Secreted {ECO:0000269|PubMed:15498570}.	SIGNAL 1..21; /evidence=ECO:0000255					CARBOHYD 171; /note=N-linked (GlcNAc...) asparagine; /evidence=ECO:0000269|PubMed:15498570
C4orf48	Q5BLP8	0	0	0	7	0.619049	0	0	0	3	0.501167	0	0	0	1	0.475161	3	2	1	2.222	0.063	0.098	0	0	0	Luminal	95		SUBCELLULAR LOCATION: Secreted {ECO:0000305}.	SIGNAL 1..34; /evidence=ECO:0000255
SPCS3	P61009	0	0	0	8	0.555622	0	0	0	3	0.480077	0	0	0	5	0.496859	3.17	2	2.585	2.663	0.386	0.48	1	0	1	Membrane	180	FUNCTION: Essential component of the signal peptidase complex (SPC) which catalyzes the cleavage of N-terminal signal sequences from nascent proteins as they are translocated into the lumen of the endoplasmic reticulum (PubMed:27499293, PubMed:34388369). Essential for the SPC catalytic activity, possibly by stabilizing and positioning the active center of the complex close to the lumenal surface …	SUBCELLULAR LOCATION: Endoplasmic reticulum membrane {ECO:0000250|UniProtKB:P61008}; Single-pass type II membrane protein {ECO:0000250|UniProtKB:P61008}.			TRANSMEM 12..32; /note=Helical; Signal-anchor for type II membrane protein; /evidence=ECO:0000255		TOPO_DOM 1..11; /note=Cytoplasmic; /evidence=ECO:0000250|UniProtKB:P61008; TOPO_DOM 33..180; /note=Lumenal; /evidence=ECO:0000250|UniProtKB:P61008	CARBOHYD 141; /note=N-linked (GlcNAc...) asparagine; /evidence=ECO:0000269|PubMed:19159218, ECO:0000269|PubMed:34388369
PIGK	Q92643	0	0	2	15	0.528996	0	0	3	9	0.484314	0	0	3	12	0.494544	2.415	1.322	1.7	1.885	0.021	0.106	0	0	1	Membrane	395	FUNCTION: Mediates GPI anchoring in the endoplasmic reticulum, by replacing a protein's C-terminal GPI attachment signal peptide with a pre-assembled GPI. During this transamidation reaction, the GPI transamidase forms a carbonyl intermediate with the substrate protein.	SUBCELLULAR LOCATION: Endoplasmic reticulum membrane {ECO:0000269|PubMed:11483512}; Single-pass type I membrane protein {ECO:0000269|PubMed:11483512}.	SIGNAL 1..27; /evidence=ECO:0000269|PubMed:11483512, ECO:0007744|PubMed:25944712	DISULFID 92; /note=Interchain (with C-182 in PIGT); /evidence=ECO:0000269|PubMed:12582175	TRANSMEM 368..388; /note=Helical; /evidence=ECO:0000255		TOPO_DOM 28..367; /note=Lumenal; /evidence=ECO:0000255; TOPO_DOM 389..395; /note=Cytoplasmic; /evidence=ECO:0000255
FUCA2	Q9BTY2	0	0	0	20	0.552038	0	0	0	10	0.486786	0	0	0	6	0.478077	4.392	3.459	2.807	3.7	0.078	0.305	3	0	0	Luminal	467	FUNCTION: Alpha-L-fucosidase is responsible for hydrolyzing the alpha-1,6-linked fucose joined to the reducing-end N-acetylglucosamine of the carbohydrate moieties of glycoproteins.	SUBCELLULAR LOCATION: Secreted {ECO:0000305}.	SIGNAL 1..28; /evidence=ECO:0000255					CARBOHYD 171; /note=N-linked (GlcNAc...) asparagine; /evidence=ECO:0000255; CARBOHYD 239; /note=N-linked (GlcNAc...) asparagine; /evidence=ECO:0000269|PubMed:19159218; CARBOHYD 377; /note=N-linked (GlcNAc...) asparagine; /evidence=ECO:0000255
UGT8	Q16880	0	0	2	20	0.529312	0	0	0	9	0.480034	0	0	1	11	0.485939	2.807	3.322	2.585	2.939	-0.006	-0.052	3	0	1	Membrane	541	FUNCTION: Catalyzes the transfer of galactose to ceramide, a key enzymatic step in the biosynthesis of galactocerebrosides, which are abundant sphingolipids of the myelin membrane of the central nervous system and peripheral nervous system (PubMed:9125199). Galactosylates both hydroxy- and non-hydroxy fatty acid-containing ceramides and diglycerides (By similarity). {ECO:0000250|UniProtKB:Q09426,…	SUBCELLULAR LOCATION: Membrane {ECO:0000305}; Single-pass membrane protein {ECO:0000305}. Endoplasmic reticulum {ECO:0000250|UniProtKB:Q09426}.	SIGNAL 1..20; /evidence=ECO:0000255		TRANSMEM 472..492; /note=Helical; /evidence=ECO:0000255			CARBOHYD 78; /note=N-linked (GlcNAc...) asparagine; /evidence=ECO:0000255; CARBOHYD 333; /note=N-linked (GlcNAc...) asparagine; /evidence=ECO:0000255; CARBOHYD 442; /note=N-linked (GlcNAc...) asparagine; /evidence=ECO:0000255
PPT1	P50897	0	0	1	6	0.494642	0	0	1	8	0.490637	0	0	0	6	0.486577	1.807	2.17	2.807	2.322	-0.042	0.203	3	3	0	Luminal	306	FUNCTION: Removes thioester-linked fatty acyl groups such as palmitate from modified cysteine residues in proteins or peptides during lysosomal degradation. Prefers acyl chain lengths of 14 to 18 carbons (PubMed:8816748). {ECO:0000269|PubMed:8816748}.	SUBCELLULAR LOCATION: Lysosome {ECO:0000269|PubMed:19941651}. Secreted {ECO:0000250|UniProtKB:P45478}.	SIGNAL 1..27; /evidence=ECO:0007744|PubMed:25944712	DISULFID 45..46; /evidence=ECO:0000269|Ref.15; DISULFID 96..128; /evidence=ECO:0000269|Ref.15; DISULFID 152..160; /evidence=ECO:0000269|Ref.15				CARBOHYD 197; /note=N-linked (GlcNAc...) asparagine; /evidence=ECO:0000269|PubMed:19159218; CARBOHYD 212; /note=N-linked (GlcNAc...) asparagine; /evidence=ECO:0000269|PubMed:19159218; CARBOHYD 232; /note=N-linked (GlcNAc...) asparagine; /evidence=ECO:0000269|PubMed:12754519, ECO:0000269|PubMed:19159218
PLA2G12A	Q9BZM1	0	0	0	3	0.491827	0	0	0	3	0.478956	0	0	0	5	0.495194	2	2	2.585	2.222	0.135	0.001	0	0	0	Luminal	189	FUNCTION: PA2 catalyzes the calcium-dependent hydrolysis of the 2-acyl groups in 3-sn-phosphoglycerides. Does not exhibit detectable activity toward sn-2-arachidonoyl- or linoleoyl-phosphatidylcholine or -phosphatidylethanolamine. {ECO:0000269|PubMed:12522102}.	SUBCELLULAR LOCATION: Secreted {ECO:0000269|PubMed:12522102}. Cytoplasm {ECO:0000269|PubMed:12522102}.	SIGNAL 1..22; /evidence=ECO:0000305
DDOST	P39656	0	0	2	11	0.502404	0	0	1	7	0.476774	0	0	1	7	0.479745	2	2	2	2	0.197	0.333	0	0	1	Membrane	456	FUNCTION: Subunit of the oligosaccharyl transferase (OST) complex that catalyzes the initial transfer of a defined glycan (Glc(3)Man(9)GlcNAc(2) in eukaryotes) from the lipid carrier dolichol-pyrophosphate to an asparagine residue within an Asn-X-Ser/Thr consensus motif in nascent polypeptide chains, the first step in protein N-glycosylation (PubMed:31831667). N-glycosylation occurs cotranslation…	SUBCELLULAR LOCATION: Endoplasmic reticulum membrane {ECO:0000250|UniProtKB:Q29381}; Single-pass type I membrane protein {ECO:0000250|UniProtKB:Q29381}.	SIGNAL 1..42; /evidence=ECO:0000250		TRANSMEM 428..447; /note=Helical; /evidence=ECO:0000255		TOPO_DOM 43..427; /note=Lumenal; /evidence=ECO:0000255; TOPO_DOM 448..456; /note=Cytoplasmic; /evidence=ECO:0000255
SSR4	P51571	0	1	1	5	0.487808	0	0	1	3	0.477909	0	0	0	4	0.490998	1.585	1	2.322	1.737	0.333	0.553	0	1	1	Membrane	173	FUNCTION: TRAP proteins are part of a complex whose function is to bind calcium to the ER membrane and thereby regulate the retention of ER resident proteins.	SUBCELLULAR LOCATION: Endoplasmic reticulum membrane; Single-pass type I membrane protein.	SIGNAL 1..23; /evidence=ECO:0000255	DISULFID 26..57; /evidence=ECO:0000250	TRANSMEM 145..165; /note=Helical; /evidence=ECO:0000255		TOPO_DOM 24..144; /note=Lumenal; /evidence=ECO:0000255; TOPO_DOM 166..173; /note=Cytoplasmic; /evidence=ECO:0000255
RPN2	P04844	0	0	5	16	0.501354	0	1	3	11	0.474002	0	0	1	10	0.480695	1.503	1.585	2.459	1.918	0.063	0.389	1	0	3	Membrane	631	FUNCTION: Subunit of the oligosaccharyl transferase (OST) complex that catalyzes the initial transfer of a defined glycan (Glc(3)Man(9)GlcNAc(2) in eukaryotes) from the lipid carrier dolichol-pyrophosphate to an asparagine residue within an Asn-X-Ser/Thr consensus motif in nascent polypeptide chains, the first step in protein N-glycosylation (PubMed:31831667). N-glycosylation occurs cotranslation…	SUBCELLULAR LOCATION: Endoplasmic reticulum {ECO:0000250|UniProtKB:F1PCT7}. Endoplasmic reticulum membrane; Multi-pass membrane protein {ECO:0000305}.	SIGNAL 1..22; /evidence=ECO:0000269|PubMed:12665801		TRANSMEM 541..561; /note=Helical; /evidence=ECO:0000255; TRANSMEM 572..592; /note=Helical; /evidence=ECO:0000255; TRANSMEM 597..617; /note=Helical; /evidence=ECO:0000255		TOPO_DOM 23..540; /note=Lumenal; /evidence=ECO:0000255; TOPO_DOM 562..571; /note=Cytoplasmic; /evidence=ECO:0000255; TOPO_DOM 593..596; /note=Lumenal; /evidence=ECO:0000255; TOPO_DOM 618..631; /note=Cytoplasmic; /evidence=ECO:0000255	CARBOHYD 106; /note=N-linked (GlcNAc...) asparagine; /evidence=ECO:0000269|PubMed:19159218
TMEM33	P57088	0	0	1	8	0.519468	0	0	2	4	0.475796	0	0	2	3	0.474096	2.17	0.737	0.415	1.322	0.095	0.016	0	0	3	Membrane	247	FUNCTION: Acts as a regulator of the tubular endoplasmic reticulum (ER) network by modulating intracellular calcium homeostasis. Mechanistically, stimulates PKD2 calcium-dependent activity (By similarity). Suppresses the RTN3/4-induced formation of the ER tubules (PubMed:25612671). Positively regulates PERK-mediated and IRE1-mediated unfolded protein response signaling (PubMed:26268696). Plays an…	SUBCELLULAR LOCATION: Endoplasmic reticulum membrane {ECO:0000269|PubMed:25612671, ECO:0000269|PubMed:26268696}; Multi-pass membrane protein {ECO:0000255}. Melanosome {ECO:0000269|PubMed:17081065}. Nucleus envelope {ECO:0000269|PubMed:25612671}. Note=Identified by mass spectrometry in melanosome fractions from stage I to stage IV. Co-localizes with RTN4 at the ER sheets. {ECO:0000269|PubMed:17081…			TRANSMEM 32..52; /note=Helical; /evidence=ECO:0000255; TRANSMEM 101..121; /note=Helical; /evidence=ECO:0000255; TRANSMEM 156..176; /note=Helical; /evidence=ECO:0000255		TOPO_DOM 2..31; /note=Lumenal; /evidence=ECO:0000305|PubMed:26268696; TOPO_DOM 53..100; /note=Cytoplasmic; /evidence=ECO:0000305|PubMed:26268696; TOPO_DOM 122..155; /note=Lumenal; /evidence=ECO:0000305|PubMed:26268696; TOPO_DOM 177..247; /note=Cytoplasmic; /evidence=ECO:0000305|PubMed:26268696
EXT2	Q93063	0	0	0	14	0.499951	0	0	0	9	0.474243	0	0	0	10	0.479434	3.907	3.322	3.459	3.585	-0.119	0.032	2	1	1	Membrane	718	FUNCTION: Glycosyltransferase required for the biosynthesis of heparan-sulfate. The EXT1/EXT2 complex possesses substantially higher glycosyltransferase activity than EXT1 or EXT2 alone. Appears to be a tumor suppressor. Required for the exosomal release of SDCBP, CD63 and syndecan (PubMed:22660413). {ECO:0000269|PubMed:22660413}.	SUBCELLULAR LOCATION: Endoplasmic reticulum membrane {ECO:0000269|PubMed:10679296}; Single-pass type II membrane protein {ECO:0000269|PubMed:10679296}. Golgi apparatus membrane {ECO:0000269|PubMed:10679296}; Single-pass type II membrane protein {ECO:0000269|PubMed:10679296}. Golgi apparatus, cis-Golgi network membrane {ECO:0000269|PubMed:35137078}; Single-pass type II membrane protein {ECO:000025…		DISULFID 626..676; /evidence=ECO:0000250|UniProtKB:Q9ES89	TRANSMEM 26..46; /note=Helical; Signal-anchor for type II membrane protein; /evidence=ECO:0000255		TOPO_DOM 1..25; /note=Cytoplasmic; /evidence=ECO:0000255; TOPO_DOM 47..718; /note=Lumenal; /evidence=ECO:0000255	CARBOHYD 288; /note=N-linked (GlcNAc...) asparagine; /evidence=ECO:0000255; CARBOHYD 637; /note=N-linked (GlcNAc...) asparagine; /evidence=ECO:0000255
SLC25A11	Q02978	0	1	1	7	0.487887	0	0	2	9	0.492304	0	0	2	4	0.475151	2	1.737	0.737	1.585	-0.217	-0.014	0	0	6	Non-ER	314	FUNCTION: Catalyzes the transport of 2-oxoglutarate (alpha-oxoglutarate) across the inner mitochondrial membrane in an electroneutral exchange for malate. Can also exchange 2-oxoglutarate for other dicarboxylic acids such as malonate, succinate, maleate and oxaloacetate, although with lower affinity. Contributes to several metabolic processes, including the malate-aspartate shuttle, the oxoglutar…	SUBCELLULAR LOCATION: Mitochondrion inner membrane {ECO:0000250|UniProtKB:P97700}; Multi-pass membrane protein {ECO:0000250|UniProtKB:P97700}.			TRANSMEM 24..42; /note=Helical; Name=1; /evidence=ECO:0000255; TRANSMEM 83..101; /note=Helical; Name=2; /evidence=ECO:0000255; TRANSMEM 119..140; /note=Helical; Name=3; /evidence=ECO:0000255; TRANSMEM 183..202; /note=Helical; Name=4; /evidence=ECO:0000255; TRANSMEM 222..240; /note=Helical; Name=5; /evidence=ECO:0000255; TRANSMEM 281..300; /note=Helical; Name=6; /evidence=ECO:0000255
LRIG2	O94898	0	0	3	22	0.497395	0	0	4	13	0.471891	0	0	7	18	0.479786	2.524	1.485	1.248	1.865	-0.209	-0.135	12	3	1	Membrane	1065		SUBCELLULAR LOCATION: Cell membrane {ECO:0000269|PubMed:15145052}; Single-pass type I membrane protein {ECO:0000269|PubMed:15145052}. Cytoplasm {ECO:0000269|PubMed:15145052}.	SIGNAL 1..40; /evidence=ECO:0000255	DISULFID 519..580; /evidence=ECO:0000255|PROSITE-ProRule:PRU00114; DISULFID 623..675; /evidence=ECO:0000255|PROSITE-ProRule:PRU00114; DISULFID 717..766; /evidence=ECO:0000255|PROSITE-ProRule:PRU00114	TRANSMEM 808..828; /note=Helical; /evidence=ECO:0000255		TOPO_DOM 41..807; /note=Extracellular; /evidence=ECO:0000255; TOPO_DOM 829..1065; /note=Cytoplasmic; /evidence=ECO:0000255	CARBOHYD 91; /note=N-linked (GlcNAc...) asparagine; /evidence=ECO:0000255; CARBOHYD 121; /note=N-linked (GlcNAc...) asparagine; /evidence=ECO:0000255; CARBOHYD 173; /note=N-linked (GlcNAc...) asparagine; /evidence=ECO:0000255; CARBOHYD 189; /note=N-linked (GlcNAc...) asparagine; /evidence=ECO:0000255; CARBOHYD 274; /note=N-linked (GlcNAc...) asparagine; /evidence=ECO:0000255; CARBOHYD 441; /note=…
CRTAP	O75718	0	0	1	6	0.486	0	0	0	5	0.47415	0	0	0	10	0.493284	1.807	2.585	3.459	2.773	-0.158	-0.145	2	0	0	Luminal	401	FUNCTION: Necessary for efficient 3-hydroxylation of fibrillar collagen prolyl residues. {ECO:0000269|PubMed:17055431}.	SUBCELLULAR LOCATION: Secreted, extracellular space, extracellular matrix {ECO:0000250}.	SIGNAL 1..26; /evidence=ECO:0000255					CARBOHYD 87; /note=N-linked (GlcNAc...) asparagine; /evidence=ECO:0000255; CARBOHYD 363; /note=N-linked (GlcNAc...) asparagine; /evidence=ECO:0000255
CHPF2	Q9P2E5	0	0	0	11	0.488189	0	0	0	10	0.474834	0	0	0	11	0.479838	3.585	3.459	3.585	3.544	0.303	0.476	2	0	1	Membrane	772	FUNCTION: Transfers glucuronic acid (GlcUA) from UDP-GlcUA to N-acetylgalactosamine residues on the non-reducing end of the elongating chondroitin polymer. Has no N-acetylgalactosaminyltransferase activity. {ECO:0000269|PubMed:12145278, ECO:0000269|PubMed:18316376}.	SUBCELLULAR LOCATION: Golgi apparatus, Golgi stack membrane {ECO:0000305}; Single-pass type II membrane protein {ECO:0000305}.			TRANSMEM 7..29; /note=Helical; Signal-anchor for type II membrane protein; /evidence=ECO:0000255		TOPO_DOM 1..6; /note=Cytoplasmic; /evidence=ECO:0000255; TOPO_DOM 30..772; /note=Lumenal; /evidence=ECO:0000255	CARBOHYD 121; /note=N-linked (GlcNAc...) asparagine; /evidence=ECO:0000255; CARBOHYD 342; /note=N-linked (GlcNAc...) asparagine; /evidence=ECO:0000255
CERCAM	Q5T4B2	0	0	0	8	0.486389	0	0	0	5	0.468417	0	0	0	13	0.489396	3.17	2.585	3.807	3.273	-0.079	-0.276	4	0	0	Luminal	595	FUNCTION: Probable cell adhesion protein involved in leukocyte transmigration across the blood-brain barrier. Does not express any beta-galactosyltransferase activity in vitro. {ECO:0000269|PubMed:10608765, ECO:0000269|PubMed:19075007}.	SUBCELLULAR LOCATION: Endoplasmic reticulum lumen {ECO:0000255|PROSITE-ProRule:PRU10138}.	SIGNAL 1..22; /evidence=ECO:0000255					CARBOHYD 75; /note=N-linked (GlcNAc...) asparagine; /evidence=ECO:0000255; CARBOHYD 153; /note=N-linked (GlcNAc...) asparagine; /evidence=ECO:0000255; CARBOHYD 237; /note=N-linked (GlcNAc...) asparagine; /evidence=ECO:0000255; CARBOHYD 360; /note=N-linked (GlcNAc...) asparagine; /evidence=ECO:0000255
GANAB	Q14697	0	0	4	20	0.496691	0	0	3	9	0.468548	1	0	2	11	0.473299	2.07	1.322	2	1.835	-0.116	0.162	1	2	0	Luminal	944	FUNCTION: Catalytic subunit of glucosidase II that cleaves sequentially the 2 innermost alpha-1,3-linked glucose residues from the Glc(2)Man(9)GlcNAc(2) oligosaccharide precursor of immature glycoproteins (PubMed:10929008). Required for PKD1/Polycystin-1 and PKD2/Polycystin-2 maturation and localization to the cell surface and cilia (PubMed:27259053). {ECO:0000269|PubMed:10929008, ECO:0000269|Pub…	SUBCELLULAR LOCATION: Endoplasmic reticulum {ECO:0000269|PubMed:33097077, ECO:0000305|PubMed:10929008}. Golgi apparatus {ECO:0000250|UniProtKB:P79403}. Melanosome {ECO:0000269|PubMed:17081065}. Note=Identified by mass spectrometry in melanosome fractions from stage I to stage IV. {ECO:0000269|PubMed:17081065}.	SIGNAL 1..28; /evidence=ECO:0000255	DISULFID 41..47; /evidence=ECO:0000250|UniProtKB:Q8BHN3; DISULFID 633..644; /evidence=ECO:0000250|UniProtKB:Q8BHN3				CARBOHYD 97; /note=N-linked (GlcNAc...) asparagine; /evidence=ECO:0000269|PubMed:3881423
NXPH4	O95158	0	0	0	5	0.492635	0	0	0	2	0.465726	0	0	0	5	0.482333	2.585	1.585	2.585	2.322	0.066	-0.047	4	0	0	Luminal	308	FUNCTION: May be signaling molecules that resemble neuropeptides and that act by binding to alpha-neurexins and possibly other receptors. {ECO:0000305}.	SUBCELLULAR LOCATION: Secreted {ECO:0000305}.	SIGNAL 1..23; /evidence=ECO:0000255					CARBOHYD 72; /note=N-linked (GlcNAc...) asparagine; /evidence=ECO:0000255; CARBOHYD 133; /note=N-linked (GlcNAc...) asparagine; /evidence=ECO:0000255; CARBOHYD 143; /note=N-linked (GlcNAc...) asparagine; /evidence=ECO:0000255; CARBOHYD 149; /note=N-linked (GlcNAc...) asparagine; /evidence=ECO:0000255
GLA	P06280	0	0	5	12	0.503734	0	0	0	3	0.46643	0	0	0	4	0.473651	1.115	2	2.322	1.896	0.107	0.143	3	5	0	Luminal	429	FUNCTION: Catalyzes the hydrolysis of glycosphingolipids and participates in their degradation in the lysosome. {ECO:0000269|PubMed:10838196, ECO:0000269|PubMed:8804427}.	SUBCELLULAR LOCATION: Lysosome.	SIGNAL 1..31	DISULFID 52..94; DISULFID 56..63; DISULFID 142..172; DISULFID 202..223; DISULFID 378..382				CARBOHYD 139; /note=N-linked (GlcNAc...) asparagine; /evidence=ECO:0000269|PubMed:15003450; CARBOHYD 192; /note=N-linked (GlcNAc...) asparagine; /evidence=ECO:0000269|PubMed:15003450; CARBOHYD 215; /note=N-linked (GlcNAc...) asparagine; /evidence=ECO:0000269|PubMed:15003450, ECO:0000269|PubMed:19159218
STT3A	P46977	0	0	2	8	0.478145	0	0	3	12	0.478048	0	0	1	6	0.471893	1.585	1.7	1.807	1.7	0.309	0.631	3	0	13	Membrane	705	FUNCTION: Catalytic subunit of the oligosaccharyl transferase (OST) complex that catalyzes the initial transfer of a defined glycan (Glc(3)Man(9)GlcNAc(2) in eukaryotes) from the lipid carrier dolichol-pyrophosphate to an asparagine residue within an Asn-X-Ser/Thr consensus motif in nascent polypeptide chains, the first step in protein N-glycosylation (PubMed:31831667, PubMed:34653363). N-glycosy…	SUBCELLULAR LOCATION: Endoplasmic reticulum {ECO:0000269|PubMed:12887896}. Endoplasmic reticulum membrane {ECO:0000250|UniProtKB:P46978}; Multi-pass membrane protein {ECO:0000250|UniProtKB:P46978}.			TRANSMEM 18..38; /note=Helical; /evidence=ECO:0000255; TRANSMEM 120..138; /note=Helical; /evidence=ECO:0000250|UniProtKB:P39007; TRANSMEM 141..158; /note=Helical; /evidence=ECO:0000250|UniProtKB:P39007; TRANSMEM 170..189; /note=Helical; /evidence=ECO:0000250|UniProtKB:P39007; TRANSMEM 192..206; /note=Helical; /evidence=ECO:0000250|UniProtKB:P39007; TRANSMEM 212..228; /note=Helical; /evidence=ECO:…		TOPO_DOM 1..17; /note=Cytoplasmic; /evidence=ECO:0000305; TOPO_DOM 39..119; /note=Lumenal; /evidence=ECO:0000305; TOPO_DOM 139..140; /note=Cytoplasmic; /evidence=ECO:0000305; TOPO_DOM 159..169; /note=Lumenal; /evidence=ECO:0000305; TOPO_DOM 190..191; /note=Cytoplasmic; /evidence=ECO:0000305; TOPO_DOM 207..211; /note=Lumenal; /evidence=ECO:0000305; TOPO_DOM 229..233; /note=Cytoplasmic; /evidence=E…	CARBOHYD 537; /note=N-linked (GlcNAc...) asparagine; /evidence=ECO:0000269|PubMed:19159218; CARBOHYD 544; /note=N-linked (GlcNAc...) asparagine; /evidence=ECO:0000269|PubMed:19159218; CARBOHYD 548; /note=N-linked (GlcNAc...) (high mannose) asparagine; /evidence=ECO:0000269|PubMed:19159218
POGLUT1	Q8NBL1	0	0	0	5	0.484844	0	0	0	2	0.463767	0	0	0	4	0.474756	2.585	1.585	2.322	2.222	0.081	-0.249	4	4	0	Luminal	392	FUNCTION: Dual specificity glycosyltransferase that catalyzes the transfer of glucose and xylose from UDP-glucose and UDP-xylose, respectively, to a serine residue found in the consensus sequence of C-X-S-X-P-C (PubMed:21081508, PubMed:21490058, PubMed:21949356, PubMed:27807076, PubMed:28775322). Specifically targets extracellular EGF repeats of protein such as CRB2, F7, F9 and NOTCH2 (PubMed:210…	SUBCELLULAR LOCATION: Endoplasmic reticulum lumen {ECO:0000269|PubMed:16524674, ECO:0000269|PubMed:24387993, ECO:0000269|PubMed:27807076}.	SIGNAL 1..23; /evidence=ECO:0000269|PubMed:15340161	DISULFID 49..56; /evidence=ECO:0000269|PubMed:28775322, ECO:0007744|PDB:5L0R, ECO:0007744|PDB:5L0S, ECO:0007744|PDB:5L0T, ECO:0007744|PDB:5L0U, ECO:0007744|PDB:5L0V, ECO:0007744|PDB:5UB5; DISULFID 54..357; /evidence=ECO:0000269|PubMed:28775322, ECO:0007744|PDB:5L0R, ECO:0007744|PDB:5L0S, ECO:0007744|PDB:5L0T, ECO:0007744|PDB:5L0U, ECO:0007744|PDB:5L0V, ECO:0007744|PDB:5UB5; DISULFID 102..108; /ev…				CARBOHYD 40; /note=N-linked (GlcNAc...) asparagine; /evidence=ECO:0000269|PubMed:28775322, ECO:0007744|PDB:5L0V; CARBOHYD 53; /note=N-linked (GlcNAc...) asparagine; /evidence=ECO:0000269|PubMed:28775322, ECO:0007744|PDB:5L0V; CARBOHYD 204; /note=N-linked (GlcNAc...) asparagine; /evidence=ECO:0000269|PubMed:28775322, ECO:0007744|PDB:5L0V; CARBOHYD 373; /note=N-linked (GlcNAc...) asparagine; /evide…
CLN5	O75503	0	0	0	3	0.475055	0	0	0	3	0.468384	0	0	0	4	0.475973	2	2	2.322	2.115	-0.112	0.095	8	0	1	Membrane	358	FUNCTION: Plays a role in influencing the retrograde trafficking of lysosomal sorting receptors SORT1 and IGF2R from the endosomes to the trans-Golgi network by controlling the recruitment of retromer complex to the endosomal membrane. Regulates the localization and activation of RAB7A which is required to recruit the retromer complex to the endosomal membrane (PubMed:22431521). {ECO:0000269|PubM…	SUBCELLULAR LOCATION: [Ceroid-lipofuscinosis neuronal protein 5, secreted form]: Lysosome {ECO:0000269|PubMed:11971870, ECO:0000269|PubMed:20052765, ECO:0000269|PubMed:22431521, ECO:0000269|PubMed:24038957, ECO:0000269|PubMed:24058541}.; SUBCELLULAR LOCATION: [Ceroid-lipofuscinosis neuronal protein 5]: Membrane {ECO:0000269|PubMed:24038957}; Single-pass type II membrane protein {ECO:0000269|PubMe…			TRANSMEM 24..41; /note=Helical; Signal-anchor for type II membrane protein; /evidence=ECO:0000255		TOPO_DOM 1..23; /note=Cytoplasmic; /evidence=ECO:0000269|PubMed:24038957; TOPO_DOM 42..358; /note=Lumenal; /evidence=ECO:0000269|PubMed:24038957	CARBOHYD 130; /note=N-linked (GlcNAc...) asparagine; /evidence=ECO:0000269|PubMed:24058541; CARBOHYD 143; /note=N-linked (GlcNAc...) asparagine; /evidence=ECO:0000269|PubMed:24058541; CARBOHYD 178; /note=N-linked (GlcNAc...) asparagine; /evidence=ECO:0000269|PubMed:24058541; CARBOHYD 203; /note=N-linked (GlcNAc...) asparagine; /evidence=ECO:0000269|PubMed:24058541; CARBOHYD 255; /note=N-linked (G…
MAGT1	Q9H0U3	0	1	0	5	0.480702	0	0	0	2	0.464989	0	1	1	5	0.473202	2.585	1.585	1.585	2	0.537	0.733	1	1	4	Membrane	335	FUNCTION: Accessory component of the STT3B-containing form of the N-oligosaccharyl transferase (OST) complex which catalyzes the transfer of a high mannose oligosaccharide from a lipid-linked oligosaccharide donor to an asparagine residue within an Asn-X-Ser/Thr consensus motif in nascent polypeptide chains (PubMed:31831667). Involved in N-glycosylation of STT3B-dependent substrates (PubMed:31831…	SUBCELLULAR LOCATION: Cell membrane {ECO:0000269|PubMed:19717468}; Multi-pass membrane protein {ECO:0000269|PubMed:19717468}. Endoplasmic reticulum {ECO:0000269|PubMed:25135935}. Endoplasmic reticulum membrane {ECO:0000250}; Multi-pass membrane protein {ECO:0000250}.	SIGNAL 1..29; /evidence=ECO:0000255	DISULFID 87..90; /note=Redox-active; /evidence=ECO:0000250	TRANSMEM 185..205; /note=Helical; /evidence=ECO:0000255; TRANSMEM 210..230; /note=Helical; /evidence=ECO:0000255; TRANSMEM 271..291; /note=Helical; /evidence=ECO:0000255; TRANSMEM 301..321; /note=Helical; /evidence=ECO:0000255		TOPO_DOM 30..184; /note=Extracellular; /evidence=ECO:0000255; TOPO_DOM 206..209; /note=Cytoplasmic; /evidence=ECO:0000255; TOPO_DOM 231..270; /note=Extracellular; /evidence=ECO:0000255; TOPO_DOM 292..300; /note=Cytoplasmic; /evidence=ECO:0000255; TOPO_DOM 322..335; /note=Extracellular; /evidence=ECO:0000255	CARBOHYD 71; /note=N-linked (GlcNAc...) asparagine; /evidence=ECO:0000255
GPX8	Q8TED1	0	0	0	2	0.477715	0	0	0	1	0.46332	0	0	0	3	0.47997	1.585	1	2	1.585	0.134	0.445	0	0	1	Membrane	209		SUBCELLULAR LOCATION: Membrane {ECO:0000305}; Single-pass membrane protein {ECO:0000305}.			TRANSMEM 18..40; /note=Helical; /evidence=ECO:0000255
STT3B	Q8TCJ2	0	1	0	13	0.487092	0	0	0	7	0.468517	0	0	0	4	0.468029	3.807	3	2.322	3.17	0.293	0.139	4	0	13	Membrane	826	FUNCTION: Catalytic subunit of the oligosaccharyl transferase (OST) complex that catalyzes the initial transfer of a defined glycan (Glc(3)Man(9)GlcNAc(2) in eukaryotes) from the lipid carrier dolichol-pyrophosphate to an asparagine residue within an Asn-X-Ser/Thr consensus motif in nascent polypeptide chains, the first step in protein N-glycosylation (PubMed:31831667). N-glycosylation occurs cot…	SUBCELLULAR LOCATION: Endoplasmic reticulum {ECO:0000269|PubMed:12887896}. Endoplasmic reticulum membrane; Multi-pass membrane protein {ECO:0000250|UniProtKB:P39007}.			TRANSMEM 42..86; /note=Helical; /evidence=ECO:0000250|UniProtKB:P39007; TRANSMEM 174..192; /note=Helical; /evidence=ECO:0000250|UniProtKB:P39007; TRANSMEM 195..212; /note=Helical; /evidence=ECO:0000250|UniProtKB:P39007; TRANSMEM 224..243; /note=Helical; /evidence=ECO:0000250|UniProtKB:P39007; TRANSMEM 246..260; /note=Helical; /evidence=ECO:0000250|UniProtKB:P39007; TRANSMEM 266..282; /note=Helica…		TOPO_DOM 2..41; /note=Cytoplasmic; /evidence=ECO:0000305; TOPO_DOM 87..173; /note=Lumenal; /evidence=ECO:0000305; TOPO_DOM 193..194; /note=Cytoplasmic; /evidence=ECO:0000305; TOPO_DOM 213..223; /note=Lumenal; /evidence=ECO:0000305; TOPO_DOM 244..245; /note=Cytoplasmic; /evidence=ECO:0000305; TOPO_DOM 261..265; /note=Lumenal; /evidence=ECO:0000305; TOPO_DOM 283..287; /note=Cytoplasmic; /evidence=E…	CARBOHYD 616; /note=N-linked (GlcNAc...) asparagine; /evidence=ECO:0000255|PROSITE-ProRule:PRU00498; CARBOHYD 623; /note=N-linked (GlcNAc...) asparagine; /evidence=ECO:0000269|PubMed:19159218; CARBOHYD 627; /note=N-linked (GlcNAc...) (high mannose) asparagine; /evidence=ECO:0000269|PubMed:19159218; CARBOHYD 641; /note=N-linked (GlcNAc...) asparagine; /evidence=ECO:0000255|PROSITE-ProRule:PRU00498
ARSK	Q6UWY0	0	0	0	5	0.477176	0	0	0	3	0.464464	0	0	0	5	0.473657	2.585	2	2.585	2.415	-0.035	-0.029	7	0	0	Luminal	536	FUNCTION: Catalyzes the hydrolysis of pseudosubstrates such as p-nitrocatechol sulfate and p-nitrophenyl sulfate (PubMed:23986440). Catalyzes the hydrolysis of the 2-sulfate groups of the 2-O-sulfo-D-glucuronate residues of chondroitin sulfate, heparin and heparitin sulfate (PubMed:28055182, PubMed:34916232). Acts selectively on 2-sulfoglucuronate and lacks activity against 2-sulfoiduronate (PubM…	SUBCELLULAR LOCATION: Secreted {ECO:0000269|PubMed:23986440}. Lysosome {ECO:0000269|PubMed:23986440}.	SIGNAL 1..22; /evidence=ECO:0000255					CARBOHYD 108; /note=N-linked (GlcNAc...) asparagine; /evidence=ECO:0000255; CARBOHYD 166; /note=N-linked (GlcNAc...) asparagine; /evidence=ECO:0000255; CARBOHYD 193; /note=N-linked (GlcNAc...) asparagine; /evidence=ECO:0000255; CARBOHYD 262; /note=N-linked (GlcNAc...) asparagine; /evidence=ECO:0000255; CARBOHYD 375; /note=N-linked (GlcNAc...) asparagine; /evidence=ECO:0000255; CARBOHYD 413; /note…
NAGA	P17050	0	0	1	5	0.480245	0	0	0	2	0.463435	0	0	1	4	0.47293	1.585	1.585	1.322	1.503	-0.068	-0.079	5	4	0	Luminal	411	FUNCTION: Removes terminal alpha-N-acetylgalactosamine residues from glycolipids and glycopeptides. Required for the breakdown of glycolipids. {ECO:0000269|PubMed:9741689}.	SUBCELLULAR LOCATION: Lysosome {ECO:0000269|PubMed:9741689}.	SIGNAL 1..17; /evidence=ECO:0000269|PubMed:2256909	DISULFID 38..80; /evidence=ECO:0000269|PubMed:19683538; DISULFID 42..49; /evidence=ECO:0000269|PubMed:19683538; DISULFID 127..158; /evidence=ECO:0000269|PubMed:19683538; DISULFID 187..209; /evidence=ECO:0000269|PubMed:19683538				CARBOHYD 124; /note=N-linked (GlcNAc...) asparagine; /evidence=ECO:0000269|PubMed:19683538; CARBOHYD 177; /note=N-linked (GlcNAc...) asparagine; /evidence=ECO:0000269|PubMed:19159218, ECO:0000269|PubMed:19683538; CARBOHYD 201; /note=N-linked (GlcNAc...) asparagine; /evidence=ECO:0000269|PubMed:19159218; CARBOHYD 359; /note=N-linked (GlcNAc...) asparagine; /evidence=ECO:0000255; CARBOHYD 385; /not…
TSPAN6	O43657	0	0	0	4	0.492843	0	0	0	2	0.468078	0	0	0	1	0.467075	2.322	1.585	1	1.737	-0.08	0.068	1	0	4	Membrane	245		SUBCELLULAR LOCATION: Membrane; Multi-pass membrane protein.			TRANSMEM 20..40; /note=Helical; /evidence=ECO:0000255; TRANSMEM 60..80; /note=Helical; /evidence=ECO:0000255; TRANSMEM 94..114; /note=Helical; /evidence=ECO:0000255; TRANSMEM 209..229; /note=Helical; /evidence=ECO:0000255		TOPO_DOM 1..19; /note=Cytoplasmic; /evidence=ECO:0000255; TOPO_DOM 41..59; /note=Extracellular; /evidence=ECO:0000255; TOPO_DOM 81..93; /note=Cytoplasmic; /evidence=ECO:0000255; TOPO_DOM 115..208; /note=Extracellular; /evidence=ECO:0000255; TOPO_DOM 230..245; /note=Cytoplasmic; /evidence=ECO:0000255	CARBOHYD 134; /note=N-linked (GlcNAc...) asparagine; /evidence=ECO:0000255
CHID1	Q9BWS9	0	0	0	3	0.473387	0	0	0	3	0.467332	0	0	0	3	0.471529	2	2	2	2	-0.127	0.058	0	0	0	Luminal	393	FUNCTION: Saccharide- and LPS-binding protein with possible roles in pathogen sensing and endotoxin neutralization. Ligand-binding specificity relates to the length of the oligosaccharides, with preference for chitotetraose (in vitro). {ECO:0000269|PubMed:20724479}.	SUBCELLULAR LOCATION: Secreted {ECO:0000269|PubMed:16357325}. Lysosome {ECO:0000269|PubMed:16357325}.	SIGNAL 1..19; /evidence=ECO:0000255
SEC11A	P67812	0	0	0	2	0.481303	0	0	0	1	0.464449	0	0	0	1	0.468961	1.585	1	1	1.222	0.155	0.119	0	0	1	Membrane	179	FUNCTION: Catalytic component of the signal peptidase complex (SPC) which catalyzes the cleavage of N-terminal signal sequences from nascent proteins as they are translocated into the lumen of the endoplasmic reticulum (PubMed:34388369). Specifically cleaves N-terminal signal peptides that contain a hydrophobic alpha-helix (h-region) shorter than 18-20 amino acids (PubMed:34388369). {ECO:0000269|…	SUBCELLULAR LOCATION: Endoplasmic reticulum membrane {ECO:0000250|UniProtKB:P67811}; Single-pass type II membrane protein {ECO:0000250|UniProtKB:P67811}.			TRANSMEM 17..36; /note=Helical; Signal-anchor for type II membrane protein; /evidence=ECO:0000255		TOPO_DOM 1..16; /note=Cytoplasmic; /evidence=ECO:0000250|UniProtKB:P67811; TOPO_DOM 37..179; /note=Lumenal; /evidence=ECO:0000250|UniProtKB:P67811
HYAL2	Q12891	0	0	1	5	0.477247	0	0	0	2	0.462537	0	0	1	4	0.471535	1.585	1.585	1.322	1.503	-0.252	-0.599	3	5	0	Luminal	473	FUNCTION: Hydrolyzes high molecular weight hyaluronic acid to produce an intermediate-sized product which is further hydrolyzed by sperm hyaluronidase to give small oligosaccharides. Displays very low levels of activity. Associates with and negatively regulates MST1R. {ECO:0000269|PubMed:11296287, ECO:0000269|PubMed:12676986, ECO:0000269|PubMed:9712871}.	SUBCELLULAR LOCATION: Cell membrane {ECO:0000269|PubMed:11296287}; Lipid-anchor, GPI-anchor {ECO:0000269|PubMed:11296287}.	SIGNAL 1..20; /evidence=ECO:0000255	DISULFID 47..340; /evidence=ECO:0000250; DISULFID 211..227; /evidence=ECO:0000250; DISULFID 365..376; /evidence=ECO:0000250; DISULFID 370..427; /evidence=ECO:0000250; DISULFID 429..438; /evidence=ECO:0000250				CARBOHYD 74; /note=N-linked (GlcNAc...) asparagine; /evidence=ECO:0000255; CARBOHYD 103; /note=N-linked (GlcNAc...) asparagine; /evidence=ECO:0000255; CARBOHYD 357; /note=N-linked (GlcNAc...) asparagine; /evidence=ECO:0000255
SIGMAR1	Q99720	0	0	0	2	0.476372	0	0	0	3	0.475539	0	0	0	1	0.467579	1.585	2	1	1.585	0.157	0.144	0	0	1	Membrane	223	FUNCTION: Functions in lipid transport from the endoplasmic reticulum and is involved in a wide array of cellular functions probably through regulation of the biogenesis of lipid microdomains at the plasma membrane. Involved in the regulation of different receptors it plays a role in BDNF signaling and EGF signaling. Also regulates ion channels like the potassium channel and could modulate neurot…	SUBCELLULAR LOCATION: Nucleus inner membrane {ECO:0000269|PubMed:10406945}. Nucleus outer membrane {ECO:0000269|PubMed:10406945}. Nucleus envelope {ECO:0000269|PubMed:11476895, ECO:0000269|PubMed:9341151}. Cytoplasmic vesicle {ECO:0000269|PubMed:10406945}. Endoplasmic reticulum membrane {ECO:0000269|PubMed:10406945}. Membrane {ECO:0000269|PubMed:11476895, ECO:0000269|PubMed:27042935, ECO:0000269|…			TRANSMEM 10..30; /note=Helical; /evidence=ECO:0000269|PubMed:27042935		TOPO_DOM 1..9; /note=Lumenal; /evidence=ECO:0000305|PubMed:27042935; TOPO_DOM 31..223; /note=Cytoplasmic; /evidence=ECO:0000305|PubMed:27042935
AGK	Q53H12	0	0	1	6	0.484596	0	0	0	3	0.466593	0	0	1	2	0.467014	1.807	2	0.585	1.585	0.041	0.088	0	0	0	Non-ER	422	FUNCTION: Lipid kinase that can phosphorylate both monoacylglycerol and diacylglycerol to form lysophosphatidic acid (LPA) and phosphatidic acid (PA), respectively (PubMed:15939762). Does not phosphorylate sphingosine (PubMed:15939762). Phosphorylates ceramide (By similarity). Phosphorylates 1,2-dioleoylglycerol more rapidly than 2,3-dioleoylglycerol (By similarity). Independently of its lipid ki…	SUBCELLULAR LOCATION: Mitochondrion inner membrane {ECO:0000269|PubMed:15939762, ECO:0000269|PubMed:16269826, ECO:0000269|PubMed:28712724, ECO:0000269|PubMed:28712726}; Peripheral membrane protein {ECO:0000269|PubMed:28712724}. Mitochondrion intermembrane space {ECO:0000269|PubMed:28712724, ECO:0000269|PubMed:28712726}. Note=Localizes in the mitochondrion intermembrane space, where it associates …
GUSB	P08236	0	0	3	11	0.487732	0	1	2	3	0.459835	0	0	3	10	0.478681	1.585	0.415	1.459	1.239	-0.336	0.04	4	0	0	Luminal	651	FUNCTION: Plays an important role in the degradation of dermatan and keratan sulfates.	SUBCELLULAR LOCATION: Lysosome.	SIGNAL 1..22; /evidence=ECO:0000269|PubMed:1311180					CARBOHYD 173; /note=N-linked (GlcNAc...) asparagine; /evidence=ECO:0000269|PubMed:19159218; CARBOHYD 272; /note=N-linked (GlcNAc...) asparagine; /evidence=ECO:0000269|PubMed:12754519, ECO:0000269|PubMed:16335952, ECO:0000269|PubMed:19159218; CARBOHYD 420; /note=N-linked (GlcNAc...) asparagine; CARBOHYD 631; /note=N-linked (GlcNAc...) asparagine; /evidence=ECO:0000269|PubMed:19159218
NUP210	Q8TEM1	0	0	6	25	0.48172	0	1	4	8	0.460978	0	0	5	15	0.470733	1.893	0.848	1.415	1.447	0.005	-0.285	12	0	1	Membrane	1887	FUNCTION: Nucleoporin essential for nuclear pore assembly and fusion, nuclear pore spacing, as well as structural integrity. {ECO:0000269|PubMed:14517331}.	SUBCELLULAR LOCATION: Nucleus, nuclear pore complex {ECO:0000269|PubMed:2195063}. Nucleus membrane {ECO:0000269|PubMed:2195063}; Single-pass type I membrane protein {ECO:0000269|PubMed:2195063}. Endoplasmic reticulum membrane {ECO:0000269|PubMed:2195063}; Single-pass type I membrane protein {ECO:0000269|PubMed:2195063}.	SIGNAL 1..26; /evidence=ECO:0000250		TRANSMEM 1809..1829; /note=Helical; /evidence=ECO:0000255		TOPO_DOM 27..1808; /note=Perinuclear space; /evidence=ECO:0000305; TOPO_DOM 1830..1887; /note=Cytoplasmic; /evidence=ECO:0000305	CARBOHYD 44; /note=N-linked (GlcNAc...) asparagine; /evidence=ECO:0000255; CARBOHYD 337; /note=N-linked (GlcNAc...) asparagine; /evidence=ECO:0000255; CARBOHYD 405; /note=N-linked (GlcNAc...) asparagine; /evidence=ECO:0000269|PubMed:19159218; CARBOHYD 484; /note=N-linked (GlcNAc...) asparagine; /evidence=ECO:0000255; CARBOHYD 681; /note=N-linked (GlcNAc...) asparagine; /evidence=ECO:0000255; CARB…
ST6GALNAC4	Q9H4F1	0	0	0	2	0.471129	0	0	0	2	0.465908	0	0	0	2	0.470261	1.585	1.585	1.585	1.585	0.38	0.544	1	1	1	Membrane	302	FUNCTION: Transfers the sialyl group (N-acetyl-alpha-neuraminyl or NeuAc) from CMP-NeuAc to the GalNAc residue on the NeuAc-alpha-2,3-Gal-beta-1,3-GalNAc sequence of glycoproteins and glycolipids forming an alpha-2,6-linkage. Produces branched type disialyl structures by transfer of a sialyl group onto a GalNAc residue inside the backbone core chains. Prefers O-glycans to glycoproteins or glycoli…	SUBCELLULAR LOCATION: Golgi apparatus membrane {ECO:0000250}; Single-pass type II membrane protein {ECO:0000250}.		DISULFID 76..225; /evidence=ECO:0000250	TRANSMEM 7..27; /note=Helical; Signal-anchor for type II membrane protein; /evidence=ECO:0000255		TOPO_DOM 1..6; /note=Cytoplasmic; /evidence=ECO:0000255; TOPO_DOM 28..302; /note=Lumenal; /evidence=ECO:0000255	CARBOHYD 135; /note=N-linked (GlcNAc...) asparagine; /evidence=ECO:0000255
MLEC	Q14165	0	0	0	2	0.471635	0	0	0	1	0.461407	0	0	0	2	0.470545	1.585	1	1.585	1.415	0.363	0.588	1	0	1	Membrane	292	FUNCTION: Carbohydrate-binding protein with a strong ligand preference for Glc2-N-glycan. May play a role in the early steps of protein N-glycosylation (By similarity). {ECO:0000250}.	SUBCELLULAR LOCATION: Endoplasmic reticulum membrane {ECO:0000250}; Single-pass type I membrane protein {ECO:0000250}.	SIGNAL 1..28; /evidence=ECO:0000255		TRANSMEM 270..290; /note=Helical; /evidence=ECO:0000255		TOPO_DOM 29..269; /note=Lumenal; /evidence=ECO:0000255; TOPO_DOM 291..292; /note=Cytoplasmic; /evidence=ECO:0000255	CARBOHYD 268; /note=N-linked (GlcNAc...) asparagine; /evidence=ECO:0000255
FAR1	Q8WVX9	0	0	1	3	0.467438	0	0	0	5	0.470257	0	0	1	4	0.470777	1	2.585	1.322	1.807	0.035	0.001	0	0	1	Non-ER	515	FUNCTION: Catalyzes the reduction of saturated and unsaturated C16 or C18 fatty acyl-CoA to fatty alcohols (PubMed:15220348, PubMed:24108123). It plays an essential role in the production of ether lipids/plasmalogens which synthesis requires fatty alcohols (PubMed:20071337, PubMed:24108123, PubMed:33239752). In parallel, it is also required for wax monoesters production since fatty alcohols also …	SUBCELLULAR LOCATION: Peroxisome membrane {ECO:0000269|PubMed:24108123}; Single-pass membrane protein {ECO:0000269|PubMed:24108123}.			TRANSMEM 466..483; /note=Helical; /evidence=ECO:0000255		TOPO_DOM 1..465; /note=Cytoplasmic; /evidence=ECO:0000269|PubMed:24108123; TOPO_DOM 484..515; /note=Peroxisomal; /evidence=ECO:0000269|PubMed:24108123
ATF6	P18850	0	0	0	6	0.476342	0	0	1	2	0.460274	0	0	2	4	0.46829	2.807	0.585	0.737	1.761	0.013	-0.029	3	0	1	Membrane	670	FUNCTION: [Cyclic AMP-dependent transcription factor ATF-6 alpha]: Precursor of the transcription factor form (Processed cyclic AMP-dependent transcription factor ATF-6 alpha), which is embedded in the endoplasmic reticulum membrane (PubMed:10564271, PubMed:11158310, PubMed:11779464). Endoplasmic reticulum stress promotes processing of this form, releasing the transcription factor form that trans…	SUBCELLULAR LOCATION: Endoplasmic reticulum membrane {ECO:0000269|PubMed:10564271, ECO:0000269|PubMed:12782636}; Single-pass type II membrane protein {ECO:0000255}. Golgi apparatus membrane {ECO:0000269|PubMed:12782636}; Single-pass type II membrane protein {ECO:0000255}. Note=Translocates from the endoplasmic reticulum to the Golgi, where it is processed. {ECO:0000269|PubMed:12782636}.; SUBCELLU…			TRANSMEM 378..398; /note=Helical; Signal-anchor for type II membrane protein; /evidence=ECO:0000255		TOPO_DOM 1..377; /note=Cytoplasmic; /evidence=ECO:0000255; TOPO_DOM 399..670; /note=Lumenal; /evidence=ECO:0000255	CARBOHYD 472; /note=N-linked (GlcNAc...) asparagine; /evidence=ECO:0000269|PubMed:14699159; CARBOHYD 584; /note=N-linked (GlcNAc...) asparagine; /evidence=ECO:0000269|PubMed:14699159; CARBOHYD 643; /note=N-linked (GlcNAc...) asparagine; /evidence=ECO:0000269|PubMed:14699159
LOX	P28300	0	0	2	4	0.473067	0	0	1	2	0.46246	0	0	1	2	0.467074	0.737	0.585	0.585	0.637	0.014	-0.278	3	5	0	Luminal	417	FUNCTION: Responsible for the post-translational oxidative deamination of peptidyl lysine residues in precursors to fibrous collagen and elastin (PubMed:26838787). Regulator of Ras expression. May play a role in tumor suppression. Plays a role in the aortic wall architecture (By similarity). {ECO:0000250|UniProtKB:P28301, ECO:0000269|PubMed:26838787}.	SUBCELLULAR LOCATION: Secreted {ECO:0000269|PubMed:31152061}. Secreted, extracellular space.	SIGNAL 1..21; /evidence=ECO:0000250|UniProtKB:P16636	DISULFID 238..244; /evidence=ECO:0000250|UniProtKB:P33072; DISULFID 291..340; /evidence=ECO:0000250|UniProtKB:P33072; DISULFID 324..330; /evidence=ECO:0000250|UniProtKB:P33072; DISULFID 351..361; /evidence=ECO:0000250|UniProtKB:P33072; DISULFID 398..412; /evidence=ECO:0000250|UniProtKB:P33072				CARBOHYD 81; /note=N-linked (GlcNAc...) asparagine; /evidence=ECO:0000255; CARBOHYD 97; /note=N-linked (GlcNAc...) asparagine; /evidence=ECO:0000255; CARBOHYD 144; /note=N-linked (GlcNAc...) asparagine; /evidence=ECO:0000255
UQCRC2	P22695	0	0	0	3	0.471129	0	0	1	2	0.462003	0	0	0	2	0.467492	2	0.585	1.585	1.503	0.051	-0.006	0	0	0	Non-ER	453	FUNCTION: Component of the ubiquinol-cytochrome c oxidoreductase, a multisubunit transmembrane complex that is part of the mitochondrial electron transport chain which drives oxidative phosphorylation. The respiratory chain contains 3 multisubunit complexes succinate dehydrogenase (complex II, CII), ubiquinol-cytochrome c oxidoreductase (cytochrome b-c1 complex, complex III, CIII) and cytochrome …	SUBCELLULAR LOCATION: Mitochondrion inner membrane {ECO:0000250|UniProtKB:P07257}; Peripheral membrane protein {ECO:0000250|UniProtKB:P07257}; Matrix side {ECO:0000250|UniProtKB:P07257}.
HLA-E	P13747	0	0	0	10	0.518843	NA	NA	NA	NA	NA	0	0	0	5	0.479483	3.459	NA	2.585	3.087	-0.303	0.045	1	2	1	Membrane	358	FUNCTION: Non-classical major histocompatibility class Ib molecule involved in immune self-nonself discrimination. In complex with B2M/beta-2-microglobulin binds nonamer self-peptides derived from the signal sequence of classical MHC class Ia molecules (VL9 peptides) (PubMed:9754572, PubMed:18083576, PubMed:18339401). Peptide-bound HLA-E-B2M heterotrimeric complex primarily functions as a ligand …	SUBCELLULAR LOCATION: Cell membrane {ECO:0000269|PubMed:17179229, ECO:0000269|PubMed:9427624}; Single-pass type I membrane protein. Golgi apparatus membrane {ECO:0000269|PubMed:17179229}.; SUBCELLULAR LOCATION: [Soluble HLA class I histocompatibility antigen, alpha chain E]: Secreted {ECO:0000269|PubMed:17179229}.	SIGNAL 1..21	DISULFID 122..185; /evidence=ECO:0000269|PubMed:18339401, ECO:0000269|PubMed:30087334; DISULFID 224..280; /evidence=ECO:0000269|PubMed:18339401, ECO:0000269|PubMed:30087334	TRANSMEM 306..329; /note=Helical; /evidence=ECO:0000255		TOPO_DOM 22..305; /note=Extracellular; /evidence=ECO:0000255; TOPO_DOM 330..358; /note=Cytoplasmic; /evidence=ECO:0000255	CARBOHYD 107; /note=N-linked (GlcNAc...) asparagine; /evidence=ECO:0000269|PubMed:19349973
UGT3A2	Q3SY77	0	0	0	4	0.47342	0	0	0	2	0.461969	0	0	0	2	0.466752	2.322	1.585	1.585	1.874	-0.813	0.339	1	0	1	Membrane	523	FUNCTION: UDP-glucuronosyltransferases catalyze phase II biotransformation reactions in which lipophilic substrates are conjugated with glucuronic acid to increase water solubility and enhance excretion. They are of major importance in the conjugation and subsequent elimination of potentially toxic xenobiotics and endogenous compounds (By similarity). {ECO:0000250}.	SUBCELLULAR LOCATION: Membrane {ECO:0000305}; Single-pass type I membrane protein {ECO:0000305}.	SIGNAL 1..22; /evidence=ECO:0000255		TRANSMEM 484..504; /note=Helical; /evidence=ECO:0000255		TOPO_DOM 23..483; /note=Extracellular; /evidence=ECO:0000255; TOPO_DOM 505..523; /note=Cytoplasmic; /evidence=ECO:0000255	CARBOHYD 52; /note=N-linked (GlcNAc...) asparagine; /evidence=ECO:0000255
AUP1	Q9Y679	0	0	0	3	0.47268	0	0	0	1	0.460021	0	0	0	2	0.468073	2	1	1.585	1.585	-0.016	0.04	0	0	0	Non-ER	410	FUNCTION: Plays a role in the translocation of terminally misfolded proteins from the endoplasmic reticulum lumen to the cytoplasm and their degradation by the proteasome (PubMed:18711132, PubMed:21857022). Plays a role in lipid droplet formation (PubMed:21857022). Induces lipid droplet clustering (PubMed:24039768). Recruits ubiquitin-conjugating enzyme UBE2G2 to lipid droplets which facilitates …	SUBCELLULAR LOCATION: Endoplasmic reticulum membrane {ECO:0000269|PubMed:12042322, ECO:0000269|PubMed:18711132, ECO:0000269|PubMed:21127063, ECO:0000269|PubMed:21857022, ECO:0000269|PubMed:23197321, ECO:0000269|PubMed:23223569}; Peripheral membrane protein {ECO:0000269|PubMed:21127063, ECO:0000269|PubMed:23197321}. Lipid droplet {ECO:0000269|PubMed:21127063, ECO:0000269|PubMed:21857022, ECO:00002…				INTRAMEM 21..41; /evidence=ECO:0000305|PubMed:21127063, ECO:0000305|PubMed:23197321	TOPO_DOM 1..20; /note=Cytoplasmic; /evidence=ECO:0000305|PubMed:21127063, ECO:0000305|PubMed:23197321; TOPO_DOM 42..410; /note=Cytoplasmic; /evidence=ECO:0000305|PubMed:21127063, ECO:0000305|PubMed:23197321
HLA-F	P30511	0	0	0	5	0.488641	NA	NA	NA	NA	NA	0	0	0	5	0.480092	2.585	NA	2.585	2.585	0.108	-0.129	1	2	1	Membrane	346	FUNCTION: Non-classical major histocompatibility class Ib molecule postulated to play a role in immune surveillance, immune tolerance and inflammation. Functions in two forms, as a heterotrimeric complex with B2M/beta-2 microglobulin and a peptide (peptide-bound HLA-F-B2M) and as an open conformer (OC) devoid of peptide and B2M (peptide-free OC). In complex with B2M, presents non-canonical self-p…	SUBCELLULAR LOCATION: Cell membrane {ECO:0000269|PubMed:16709803, ECO:0000269|PubMed:23851683, ECO:0000305|PubMed:27455421}; Single-pass type I membrane protein. Early endosome membrane {ECO:0000269|PubMed:23851683}. Lysosome membrane {ECO:0000269|PubMed:23851683}. Note=For cross-presentation transits from the cell surface through endosomal pathway to lysosomes, where the peptide is generated fro…	SIGNAL 1..21; /evidence=ECO:0000255	DISULFID 122..185; /evidence=ECO:0000255|PROSITE-ProRule:PRU00114, ECO:0000269|PubMed:28636952; DISULFID 224..280; /evidence=ECO:0000255|PROSITE-ProRule:PRU00114, ECO:0000269|PubMed:28636952	TRANSMEM 306..329; /note=Helical; /evidence=ECO:0000255		TOPO_DOM 22..305; /note=Extracellular; /evidence=ECO:0000255; TOPO_DOM 330..346; /note=Cytoplasmic; /evidence=ECO:0000255	CARBOHYD 107; /note=N-linked (GlcNAc...) asparagine; /evidence=ECO:0000250
B4GAT1	O43505	0	0	2	4	0.473144	0	0	0	1	0.459979	0	0	0	2	0.467999	0.737	1	1.585	1.152	0.199	0.021	2	0	1	Membrane	415	FUNCTION: Beta-1,4-glucuronyltransferase involved in O-mannosylation of alpha-dystroglycan (DAG1) (PubMed:19587235, PubMed:23359570, PubMed:25279699, PubMed:25279697). Transfers a glucuronic acid (GlcA) residue onto a xylose (Xyl) acceptor to produce the glucuronyl-beta-1,4-xylose-beta disaccharide primer, which is further elongated by LARGE1, during synthesis of phosphorylated O-mannosyl glycan …	SUBCELLULAR LOCATION: Golgi apparatus membrane {ECO:0000269|PubMed:19587235, ECO:0000269|PubMed:23359570, ECO:0000269|PubMed:25279699}; Single-pass type II membrane protein {ECO:0000269|PubMed:23359570}. Note=Localizes near the trans-Golgi apparatus. {ECO:0000269|PubMed:25279699}.			TRANSMEM 9..36; /note=Helical; Signal-anchor for type II membrane protein; /evidence=ECO:0000255		TOPO_DOM 1..8; /note=Cytoplasmic; /evidence=ECO:0000255; TOPO_DOM 37..415; /note=Lumenal; /evidence=ECO:0000255	CARBOHYD 204; /note=N-linked (GlcNAc...) asparagine; /evidence=ECO:0000255; CARBOHYD 300; /note=N-linked (GlcNAc...) asparagine; /evidence=ECO:0000255
UGGT2	Q9NYU1	0	0	0	12	0.474017	0	0	0	4	0.460301	0	0	1	6	0.466646	3.7	2.322	1.807	2.841	0.076	-0.115	4	0	0	Luminal	1516	FUNCTION: Recognizes glycoproteins with minor folding defects. Reglucosylates single N-glycans near the misfolded part of the protein, thus providing quality control for protein folding in the endoplasmic reticulum. Reglucosylated proteins are recognized by calreticulin for recycling to the endoplasmic reticulum and refolding or degradation. {ECO:0000269|PubMed:24415556}.	SUBCELLULAR LOCATION: Endoplasmic reticulum lumen {ECO:0000255|PROSITE-ProRule:PRU10138, ECO:0000269|PubMed:12913004}. Endoplasmic reticulum-Golgi intermediate compartment {ECO:0000255|PROSITE-ProRule:PRU10138, ECO:0000269|PubMed:12913004}.	SIGNAL 1..27; /evidence=ECO:0000255					CARBOHYD 256; /note=N-linked (GlcNAc...) asparagine; /evidence=ECO:0000255; CARBOHYD 286; /note=N-linked (GlcNAc...) asparagine; /evidence=ECO:0000255; CARBOHYD 920; /note=N-linked (GlcNAc...) asparagine; /evidence=ECO:0000255; CARBOHYD 950; /note=N-linked (GlcNAc...) asparagine; /evidence=ECO:0000255
DIPK1B	Q5VUD6	0	0	0	5	0.48226	0	0	0	2	0.463117	0	0	0	1	0.464867	2.585	1.585	1	1.874	0.07	-0.057	0	2	1	Membrane	431		SUBCELLULAR LOCATION: Endoplasmic reticulum membrane {ECO:0000250}; Single-pass type II membrane protein {ECO:0000250}.		DISULFID 57..94; /evidence=ECO:0000305; DISULFID 62..117; /evidence=ECO:0000305	TRANSMEM 31..51; /note=Helical; /evidence=ECO:0000255		TOPO_DOM 1..30; /note=Cytoplasmic; /evidence=ECO:0000255; TOPO_DOM 52..431; /note=Lumenal; /evidence=ECO:0000255
SUSD1	Q6UWL2	0	0	0	6	0.474278	0	0	0	3	0.462239	0	0	0	2	0.465315	2.807	2	1.585	2.222	-0.46	-0.241	7	11	1	Membrane	747		SUBCELLULAR LOCATION: Membrane {ECO:0000305}; Single-pass type I membrane protein {ECO:0000305}.	SIGNAL 1..29; /evidence=ECO:0000255	DISULFID 39..48; /evidence=ECO:0000250; DISULFID 42..57; /evidence=ECO:0000250; DISULFID 59..71; /evidence=ECO:0000250; DISULFID 77..91; /evidence=ECO:0000250; DISULFID 85..100; /evidence=ECO:0000250; DISULFID 129..141; /evidence=ECO:0000250; DISULFID 135..150; /evidence=ECO:0000250; DISULFID 179..221; /evidence=ECO:0000250; DISULFID 206..234; /evidence=ECO:0000250; DISULFID 239..281; /evidence=E…	TRANSMEM 722..742; /note=Helical; /evidence=ECO:0000255		TOPO_DOM 30..721; /note=Extracellular; /evidence=ECO:0000255; TOPO_DOM 743..747; /note=Cytoplasmic; /evidence=ECO:0000255	CARBOHYD 87; /note=N-linked (GlcNAc...) asparagine; /evidence=ECO:0000255; CARBOHYD 112; /note=N-linked (GlcNAc...) asparagine; /evidence=ECO:0000255; CARBOHYD 193; /note=N-linked (GlcNAc...) asparagine; /evidence=ECO:0000255; CARBOHYD 253; /note=N-linked (GlcNAc...) asparagine; /evidence=ECO:0000269|PubMed:16263699; CARBOHYD 348; /note=N-linked (GlcNAc...) asparagine; /evidence=ECO:0000255; CARB…
TMEM165	Q9HC07	0	0	0	2	0.470124	0	0	0	2	0.465274	0	0	0	1	0.465827	1.585	1.585	1	1.415	0.187	0.106	0	0	6	Membrane	324	FUNCTION: May function as a calcium/proton transporter involved in calcium and in lysosomal pH homeostasis. Therefore, it may play an indirect role in protein glycosylation. {ECO:0000269|PubMed:22683087, ECO:0000269|PubMed:23569283}.	SUBCELLULAR LOCATION: Golgi apparatus membrane {ECO:0000305}; Multi-pass membrane protein {ECO:0000305}. Golgi apparatus, trans-Golgi network membrane. Lysosome membrane. Early endosome membrane. Late endosome membrane.	SIGNAL 1..33; /evidence=ECO:0000255		TRANSMEM 90..110; /note=Helical; /evidence=ECO:0000255; TRANSMEM 127..147; /note=Helical; /evidence=ECO:0000255; TRANSMEM 152..172; /note=Helical; /evidence=ECO:0000255; TRANSMEM 229..249; /note=Helical; /evidence=ECO:0000255; TRANSMEM 268..288; /note=Helical; /evidence=ECO:0000255; TRANSMEM 300..320; /note=Helical; /evidence=ECO:0000255		TOPO_DOM 34..89; /note=Lumenal; /evidence=ECO:0000255; TOPO_DOM 111..126; /note=Cytoplasmic; /evidence=ECO:0000255; TOPO_DOM 148..151; /note=Lumenal; /evidence=ECO:0000255; TOPO_DOM 173..228; /note=Cytoplasmic; /evidence=ECO:0000255; TOPO_DOM 250..267; /note=Lumenal; /evidence=ECO:0000255; TOPO_DOM 289..299; /note=Cytoplasmic; /evidence=ECO:0000255; TOPO_DOM 321..324; /note=Lumenal; /evidence=ECO…
GBA1	P04062	0	0	0	2	0.464676	0	0	0	2	0.461838	0	0	2	6	0.474168	1.585	1.585	1.222	1.474	-0.187	0.222	5	2	0	Luminal	536	FUNCTION: Glucosylceramidase that catalyzes, within the lysosomal compartment, the hydrolysis of glucosylceramides/GlcCers (such as beta-D-glucosyl-(1<->1')-N-acylsphing-4-enine) into free ceramides (such as N-acylsphing-4-enine) and glucose (PubMed:9201993, PubMed:24211208, PubMed:15916907, PubMed:32144204). Plays a central role in the degradation of complex lipids and the turnover of cellular m…	SUBCELLULAR LOCATION: Lysosome membrane {ECO:0000269|PubMed:17187079, ECO:0000269|PubMed:17897319, ECO:0000269|PubMed:18022370}; Peripheral membrane protein {ECO:0000269|PubMed:10781797, ECO:0000269|PubMed:18022370, ECO:0000269|PubMed:1848227}; Lumenal side {ECO:0000269|PubMed:18022370}. Note=Interaction with saposin-C promotes membrane association (PubMed:10781797). Targeting to lysosomes occurs…	SIGNAL 1..39; /evidence=ECO:0000269|Ref.12	DISULFID 43..55; /evidence=ECO:0000269|PubMed:12792654, ECO:0007744|PDB:1OGS; DISULFID 57..62; /evidence=ECO:0000269|PubMed:12792654, ECO:0007744|PDB:1OGS				CARBOHYD 58; /note=N-linked (GlcNAc...) asparagine; /evidence=ECO:0000269|PubMed:12792654, ECO:0000269|PubMed:17139081; CARBOHYD 98; /note=N-linked (GlcNAc...) asparagine; /evidence=ECO:0000269|PubMed:12754519, ECO:0000269|PubMed:17139081, ECO:0000269|PubMed:19159218; CARBOHYD 185; /note=N-linked (GlcNAc...) asparagine; /evidence=ECO:0000269|PubMed:12754519, ECO:0000269|PubMed:17139081; CARBOHYD …
JMJD8	Q96S16	0	0	0	3	0.481729	NA	NA	NA	NA	NA	0	0	0	2	0.471457	2	NA	1.585	1.807	0.253	-0.043	3	0	0	Luminal	264	FUNCTION: Functions as a positive regulator of TNF-induced NF-kappa-B signaling (PubMed:27671354). Regulates angiogenesis and cellular metabolism through interaction with PKM (PubMed:27199445). {ECO:0000269|PubMed:27199445, ECO:0000269|PubMed:27671354}.	SUBCELLULAR LOCATION: Endoplasmic reticulum lumen {ECO:0000269|PubMed:29133832}. Cytoplasm {ECO:0000269|PubMed:27199445}.	SIGNAL 1..23; /evidence=ECO:0000255					CARBOHYD 130; /note=N-linked (GlcNAc...) asparagine; /evidence=ECO:0000255|PROSITE-ProRule:PRU00498; CARBOHYD 140; /note=N-linked (GlcNAc...) asparagine; /evidence=ECO:0000255|PROSITE-ProRule:PRU00498; CARBOHYD 209; /note=N-linked (GlcNAc...) asparagine; /evidence=ECO:0000255|PROSITE-ProRule:PRU00498
TCTN3	Q6NUS6	0	0	0	5	0.474736	0	0	0	1	0.458908	0	0	0	3	0.468154	2.585	1	2	2	-0.027	-0.001	3	0	1	Membrane	607	FUNCTION: Part of the tectonic-like complex which is required for tissue-specific ciliogenesis and may regulate ciliary membrane composition (By similarity). May be involved in apoptosis regulation. Necessary for signal transduction through the sonic hedgehog (Shh) signaling pathway. {ECO:0000250, ECO:0000269|PubMed:17464193, ECO:0000269|PubMed:22883145}.	SUBCELLULAR LOCATION: Membrane {ECO:0000305}; Single-pass type I membrane protein {ECO:0000305}.	SIGNAL 1..22; /evidence=ECO:0000255		TRANSMEM 582..602; /note=Helical; /evidence=ECO:0000255		TOPO_DOM 23..581; /note=Extracellular; /evidence=ECO:0000255; TOPO_DOM 603..607; /note=Cytoplasmic; /evidence=ECO:0000255	CARBOHYD 78; /note=N-linked (GlcNAc...) asparagine; /evidence=ECO:0000255; CARBOHYD 179; /note=N-linked (GlcNAc...) asparagine; /evidence=ECO:0000255; CARBOHYD 347; /note=N-linked (GlcNAc...) asparagine; /evidence=ECO:0000255
ATP1B3	P54709	0	0	0	3	0.480362	NA	NA	NA	NA	NA	0	0	0	2	0.470946	2	NA	1.585	1.807	0.165	0.143	2	3	1	Membrane	279	FUNCTION: This is the non-catalytic component of the active enzyme, which catalyzes the hydrolysis of ATP coupled with the exchange of Na(+) and K(+) ions across the plasma membrane. The exact function of the beta-3 subunit is not known.	SUBCELLULAR LOCATION: Apical cell membrane {ECO:0000250|UniProtKB:Q63377}; Single-pass type II membrane protein {ECO:0000255}. Basolateral cell membrane {ECO:0000250|UniProtKB:Q63377}; Single-pass type II membrane protein {ECO:0000255}. Melanosome {ECO:0000269|PubMed:17081065}. Note=Identified by mass spectrometry in melanosome fractions from stage I to stage IV.		DISULFID 128..144; /evidence=ECO:0000250; DISULFID 154..170; /evidence=ECO:0000250; DISULFID 191..250; /evidence=ECO:0000250	TRANSMEM 36..56; /note=Helical; Signal-anchor for type II membrane protein; /evidence=ECO:0000255		TOPO_DOM 1..35; /note=Cytoplasmic; /evidence=ECO:0000255; TOPO_DOM 57..279; /note=Extracellular; /evidence=ECO:0000255	CARBOHYD 124; /note=N-linked (GlcNAc...) asparagine; /evidence=ECO:0000255; CARBOHYD 240; /note=N-linked (GlcNAc...) asparagine; /evidence=ECO:0000269|PubMed:12754519
ATP6AP1	Q15904	0	0	0	3	0.470594	0	0	0	1	0.459583	0	0	0	2	0.467292	2	1	1.585	1.585	-0.185	0.01	7	1	1	Membrane	470	FUNCTION: Accessory subunit of the proton-transporting vacuolar (V)-ATPase protein pump, which is required for luminal acidification of secretory vesicles (PubMed:33065002). Guides the V-type ATPase into specialized subcellular compartments, such as neuroendocrine regulated secretory vesicles or the ruffled border of the osteoclast, thereby regulating its activity (PubMed:27231034). Involved in m…	SUBCELLULAR LOCATION: Endoplasmic reticulum membrane {ECO:0000269|PubMed:27231034}; Single-pass type I membrane protein {ECO:0000305}. Endoplasmic reticulum-Golgi intermediate compartment membrane {ECO:0000269|PubMed:27231034}. Cytoplasmic vesicle, secretory vesicle, synaptic vesicle membrane {ECO:0000250|UniProtKB:O54715}; Single-pass type I membrane protein {ECO:0000305}. Cytoplasmic vesicle, c…	SIGNAL 1..41; /evidence=ECO:0000255	DISULFID 371..418; /evidence=ECO:0000269|PubMed:33065002, ECO:0007744|PDB:6WLW, ECO:0007744|PDB:6WM2, ECO:0007744|PDB:6WM3, ECO:0007744|PDB:6WM4	TRANSMEM 420..440; /note=Helical; /evidence=ECO:0000255		TOPO_DOM 42..419; /note=Lumenal; /evidence=ECO:0000255; TOPO_DOM 441..470; /note=Cytoplasmic; /evidence=ECO:0000255	CARBOHYD 170; /note=N-linked (GlcNAc...) asparagine; /evidence=ECO:0000255; CARBOHYD 261; /note=N-linked (GlcNAc...) asparagine; /evidence=ECO:0000269|PubMed:19159218, ECO:0000269|PubMed:33065002, ECO:0007744|PDB:6WLW, ECO:0007744|PDB:6WM2, ECO:0007744|PDB:6WM3, ECO:0007744|PDB:6WM4; CARBOHYD 273; /note=N-linked (GlcNAc...) asparagine; /evidence=ECO:0000269|PubMed:19159218, ECO:0000269|PubMed:330…
CHST14	Q8NCH0	0	0	0	4	0.480106	NA	NA	NA	NA	NA	0	0	0	2	0.468626	2.322	NA	1.585	2	-0.096	-0.009	2	0	1	Membrane	376	FUNCTION: Catalyzes the transfer of sulfate to position 4 of the N-acetylgalactosamine (GalNAc) residue of dermatan sulfate. Plays a pivotal role in the formation of 4-0-sulfated IdoA blocks in dermatan sulfate. Transfers sulfate to the C-4 hydroxyl of beta1,4-linked GalNAc that is substituted with an alpha-linked iduronic acid (IdoUA) at the C-3 hydroxyl. Transfers sulfate more efficiently to Ga…	SUBCELLULAR LOCATION: Golgi apparatus membrane {ECO:0000250}; Single-pass type II membrane protein {ECO:0000250}.			TRANSMEM 40..60; /note=Helical; Signal-anchor for type II membrane protein; /evidence=ECO:0000255		TOPO_DOM 1..39; /note=Cytoplasmic; /evidence=ECO:0000255; TOPO_DOM 61..376; /note=Lumenal; /evidence=ECO:0000255	CARBOHYD 110; /note=N-linked (GlcNAc...) asparagine; /evidence=ECO:0000255; CARBOHYD 368; /note=N-linked (GlcNAc...) asparagine; /evidence=ECO:0000255
TMX3	Q96JJ7	0	0	0	2	0.46618	0	0	0	1	0.459688	0	0	0	4	0.473007	1.585	1	2.322	1.737	-0.102	-0.208	2	1	1	Membrane	454	FUNCTION: Probable disulfide isomerase, which participates in the folding of proteins containing disulfide bonds. May act as a dithiol oxidase. {ECO:0000269|PubMed:15623505}.	SUBCELLULAR LOCATION: Endoplasmic reticulum membrane {ECO:0000269|PubMed:15623505}; Single-pass membrane protein {ECO:0000269|PubMed:15623505}.	SIGNAL 1..24; /evidence=ECO:0000255	DISULFID 53..56; /note=Redox-active; /evidence=ECO:0000255|PROSITE-ProRule:PRU00691	TRANSMEM 376..396; /note=Helical; /evidence=ECO:0000255		TOPO_DOM 25..375; /note=Lumenal; /evidence=ECO:0000255; TOPO_DOM 397..454; /note=Cytoplasmic; /evidence=ECO:0000255	CARBOHYD 258; /note=N-linked (GlcNAc...) asparagine; /evidence=ECO:0000269|PubMed:19159218; CARBOHYD 313; /note=N-linked (GlcNAc...) asparagine; /evidence=ECO:0000255
SELENON	Q9NZV5	0	0	0	3	0.467695	0	0	0	2	0.461358	0	0	0	2	0.466207	2	1.585	1.585	1.737	-0.182	-0.168	5	0	0	Luminal	590	FUNCTION: [Isoform 2]: Plays an important role in cell protection against oxidative stress and in the regulation of redox-related calcium homeostasis. Regulates the calcium level of the ER by protecting the calcium pump ATP2A2 against the oxidoreductase ERO1A-mediated oxidative damage. Within the ER, ERO1A activity increases the concentration of H(2)O(2), which attacks the luminal thiols in ATP2A…	SUBCELLULAR LOCATION: [Isoform 2]: Endoplasmic reticulum membrane {ECO:0000269|PubMed:12700173}.	SIGNAL 1..43; /evidence=ECO:0000255					CARBOHYD 126; /note=N-linked (GlcNAc...) asparagine; /evidence=ECO:0000255; CARBOHYD 190; /note=N-linked (GlcNAc...) asparagine; /evidence=ECO:0000255; CARBOHYD 483; /note=N-linked (GlcNAc...) asparagine; /evidence=ECO:0000255; CARBOHYD 505; /note=N-linked (GlcNAc...) asparagine; /evidence=ECO:0000255; CARBOHYD 531; /note=N-linked (GlcNAc...) asparagine; /evidence=ECO:0000255
NUP93	Q8N1F7	0	0	3	4	0.464334	0	0	1	3	0.461286	0	0	2	6	0.470066	0.322	1	1.222	0.896	0.128	0.199	0	0	0	Non-ER	819	FUNCTION: Plays a role in the nuclear pore complex (NPC) assembly and/or maintenance (PubMed:9348540). May anchor nucleoporins, but not NUP153 and TPR, to the NPC. During renal development, regulates podocyte migration and proliferation through SMAD4 signaling (PubMed:26878725). {ECO:0000269|PubMed:15229283, ECO:0000269|PubMed:15703211, ECO:0000269|PubMed:26878725, ECO:0000269|PubMed:9348540}.	SUBCELLULAR LOCATION: Nucleus membrane {ECO:0000250|UniProtKB:Q66HC5}; Peripheral membrane protein {ECO:0000250|UniProtKB:Q66HC5}. Nucleus, nuclear pore complex {ECO:0000269|PubMed:12802065, ECO:0000269|PubMed:15229283, ECO:0000269|PubMed:9348540}. Nucleus envelope {ECO:0000269|PubMed:26878725, ECO:0000269|PubMed:9348540}. Note=Localizes at the nuclear basket and at or near the nuclear entry to t…
POFUT2	Q9Y2G5	0	0	0	2	0.466752	0	0	0	3	0.46643	0	0	0	1	0.464881	1.585	2	1	1.585	-0.188	0.336	3	2	0	Luminal	429	FUNCTION: Catalyzes the reaction that attaches fucose through an O-glycosidic linkage to a conserved serine or threonine residue in the consensus sequence C1-X-X-S/T-C2 of thrombospondin type I repeats (TSRs) where C1 and C2 are the first and second cysteines of the repeat, respectively (PubMed:22588082). O-fucosylates members of several protein families including the ADAMTS, the thrombospondin (…	SUBCELLULAR LOCATION: Endoplasmic reticulum {ECO:0000269|PubMed:15233996}. Golgi apparatus {ECO:0000269|PubMed:15233996}. Note=Mainly located in the endoplasmic reticulum. {ECO:0000269|PubMed:15233996}.	SIGNAL 1..21; /evidence=ECO:0000255, ECO:0007744|PubMed:25944712	DISULFID 161..192; /evidence=ECO:0000269|PubMed:22588082, ECO:0007744|PDB:4AP5, ECO:0007744|PDB:4AP6; DISULFID 412..419; /evidence=ECO:0000269|PubMed:22588082, ECO:0007744|PDB:4AP5, ECO:0007744|PDB:4AP6				CARBOHYD 189; /note=N-linked (GlcNAc...) asparagine; /evidence=ECO:0000269|PubMed:22588082; CARBOHYD 209; /note=N-linked (GlcNAc...) asparagine; /evidence=ECO:0000255; CARBOHYD 259; /note=N-linked (GlcNAc...) asparagine; /evidence=ECO:0000269|PubMed:22588082
SFXN4	Q6P4A7	0	1	1	4	0.47129	NA	NA	NA	NA	NA	0	0	1	2	0.468254	1.322	NA	0.585	1	0.18	0.038	0	0	5	Non-ER	337	FUNCTION: Mitochondrial amino-acid transporter (By similarity). Does not act as a serine transporter: not able to mediate transport of serine into mitochondria (PubMed:30442778). {ECO:0000250|UniProtKB:Q9H9B4, ECO:0000269|PubMed:30442778}.	SUBCELLULAR LOCATION: Mitochondrion inner membrane {ECO:0000269|PubMed:24119684, ECO:0000305|PubMed:30442778}; Multi-pass membrane protein {ECO:0000255}.			TRANSMEM 111..131; /note=Helical; /evidence=ECO:0000255; TRANSMEM 133..153; /note=Helical; /evidence=ECO:0000255; TRANSMEM 165..185; /note=Helical; /evidence=ECO:0000255; TRANSMEM 251..271; /note=Helical; /evidence=ECO:0000255; TRANSMEM 293..313; /note=Helical; /evidence=ECO:0000255
SLC16A1	P53985	0	0	1	3	0.467759	0	0	0	1	0.459404	0	0	0	2	0.466972	1	1	1.585	1.222	0.153	0.164	0	0	12	Membrane	500	FUNCTION: Bidirectional proton-coupled monocarboxylate transporter (PubMed:12946269, PubMed:33333023, PubMed:32946811). Catalyzes the rapid transport across the plasma membrane of many monocarboxylates such as lactate, pyruvate, acetate and the ketone bodies acetoacetate and beta-hydroxybutyrate, and thus contributes to the maintenance of intracellular pH (PubMed:12946269, PubMed:33333023). The t…	SUBCELLULAR LOCATION: Cell membrane {ECO:0000269|PubMed:10921872, ECO:0000269|PubMed:12946269, ECO:0000269|PubMed:15505343, ECO:0000269|PubMed:17127621, ECO:0000269|PubMed:24390345, ECO:0000269|PubMed:25957687}; Multi-pass membrane protein {ECO:0000269|PubMed:33333023}. Basolateral cell membrane {ECO:0000250|UniProtKB:P53987}; Multi-pass membrane protein {ECO:0000269|PubMed:33333023}. Apical cell…			TRANSMEM 23..44; /note=Helical; Name=1; /evidence=ECO:0000269|PubMed:33333023, ECO:0007744|PDB:7CKO; TRANSMEM 56..80; /note=Helical; Name=2; /evidence=ECO:0000269|PubMed:33333023, ECO:0007744|PDB:7CKO; TRANSMEM 85..105; /note=Helical; Name=3; /evidence=ECO:0000269|PubMed:33333023, ECO:0007744|PDB:7CKO; TRANSMEM 110..132; /note=Helical; Name=4; /evidence=ECO:0000269|PubMed:33333023, ECO:0007744|PD…		TOPO_DOM 1..22; /note=Cytoplasmic; /evidence=ECO:0000305; TOPO_DOM 45..55; /note=Extracellular; /evidence=ECO:0000305; TOPO_DOM 81..84; /note=Cytoplasmic; /evidence=ECO:0000305; TOPO_DOM 106..109; /note=Extracellular; /evidence=ECO:0000305; TOPO_DOM 133..146; /note=Cytoplasmic; /evidence=ECO:0000305; TOPO_DOM 170..174; /note=Extracellular; /evidence=ECO:0000305; TOPO_DOM 195..261; /note=Cytoplasm…
NHLRC3	Q5JS37	0	0	0	1	0.462783	0	0	0	1	0.460643	0	0	0	2	0.469183	1	1	1.585	1.222	-0.094	-0.202	4	0	0	Luminal	347		SUBCELLULAR LOCATION: Secreted {ECO:0000305}.	SIGNAL 1..25; /evidence=ECO:0000255					CARBOHYD 32; /note=N-linked (GlcNAc...) asparagine; /evidence=ECO:0000255; CARBOHYD 101; /note=N-linked (GlcNAc...) asparagine; /evidence=ECO:0000255; CARBOHYD 206; /note=N-linked (GlcNAc...) asparagine; /evidence=ECO:0000255; CARBOHYD 278; /note=N-linked (GlcNAc...) asparagine; /evidence=ECO:0000255
PSMC2	P35998	0	0	1	2	0.464639	0	0	0	1	0.459839	0	0	0	2	0.467748	0.585	1	1.585	1.115	-0.17	0.044	0	0	0	Non-ER	433	FUNCTION: Component of the 26S proteasome, a multiprotein complex involved in the ATP-dependent degradation of ubiquitinated proteins. This complex plays a key role in the maintenance of protein homeostasis by removing misfolded or damaged proteins, which could impair cellular functions, and by removing proteins whose functions are no longer required. Therefore, the proteasome participates in num…	SUBCELLULAR LOCATION: Cytoplasm {ECO:0000269|PubMed:22078707}. Note=Colocalizes with TRIM5 in cytoplasmic bodies. {ECO:0000269|PubMed:22078707}.
OGFOD3	Q6PK18	0	0	0	3	0.477346	NA	NA	NA	NA	NA	0	0	0	1	0.465888	2	NA	1	1.585	0.087	-0.137	1	0	1	Membrane	319		SUBCELLULAR LOCATION: Membrane {ECO:0000305}; Single-pass type II membrane protein {ECO:0000305}.			TRANSMEM 43..65; /note=Helical; Signal-anchor for type II membrane protein; /evidence=ECO:0000255		TOPO_DOM 1..42; /note=Cytoplasmic; /evidence=ECO:0000255; TOPO_DOM 66..319; /note=Lumenal; /evidence=ECO:0000255	CARBOHYD 215; /note=N-linked (GlcNAc...) asparagine; /evidence=ECO:0000255
GLB1	P16278	0	0	0	5	0.472833	0	0	0	1	0.458669	0	0	0	2	0.465662	2.585	1	1.585	1.874	-0.139	-0.295	7	2	0	Luminal	677	FUNCTION: [Isoform 1]: Cleaves beta-linked terminal galactosyl residues from gangliosides, glycoproteins, and glycosaminoglycans. {ECO:0000269|PubMed:15714521, ECO:0000269|PubMed:19472408, ECO:0000269|PubMed:2511208, ECO:0000269|PubMed:25936995, ECO:0000269|PubMed:8200356}.; FUNCTION: [Isoform 2]: Has no beta-galactosidase catalytic activity, but plays functional roles in the formation of extrace…	SUBCELLULAR LOCATION: [Isoform 1]: Lysosome {ECO:0000269|PubMed:2511208, ECO:0000269|PubMed:3084261}.; SUBCELLULAR LOCATION: [Isoform 2]: Cytoplasm, perinuclear region {ECO:0000269|PubMed:2511208}. Note=Localized to the perinuclear area of the cytoplasm but not to lysosomes. {ECO:0000269|PubMed:2511208}.	SIGNAL 1..23	DISULFID 195..230; /evidence=ECO:0000269|PubMed:22128166, ECO:0000269|PubMed:24737316, ECO:0007744|PDB:3THC, ECO:0007744|PDB:3THD, ECO:0007744|PDB:3WEZ, ECO:0007744|PDB:3WF0, ECO:0007744|PDB:3WF1, ECO:0007744|PDB:3WF2, ECO:0007744|PDB:3WF3, ECO:0007744|PDB:3WF4; DISULFID 626..634; /evidence=ECO:0000269|PubMed:22128166, ECO:0000269|PubMed:24737316, ECO:0007744|PDB:3THC, ECO:0007744|PDB:3THD, ECO:0…				CARBOHYD 26; /note=N-linked (GlcNAc...) asparagine; /evidence=ECO:0000255; CARBOHYD 247; /note=N-linked (GlcNAc...) asparagine; /evidence=ECO:0000269|PubMed:22128166, ECO:0000269|PubMed:24737316, ECO:0007744|PDB:3THC, ECO:0007744|PDB:3THD, ECO:0007744|PDB:3WEZ, ECO:0007744|PDB:3WF0, ECO:0007744|PDB:3WF1, ECO:0007744|PDB:3WF2, ECO:0007744|PDB:3WF3, ECO:0007744|PDB:3WF4; CARBOHYD 464; /note=N-linke…
MFGE8	Q08431	0	0	0	5	0.485213	NA	NA	NA	NA	NA	0	0	0	1	0.465198	2.585	NA	1	2	-0.138	0.087	5	6	0	Luminal	387	FUNCTION: Plays an important role in the maintenance of intestinal epithelial homeostasis and the promotion of mucosal healing. Promotes VEGF-dependent neovascularization (By similarity). Contributes to phagocytic removal of apoptotic cells in many tissues. Specific ligand for the alpha-v/beta-3 and alpha-v/beta-5 receptors. Also binds to phosphatidylserine-enriched cell surfaces in a receptor-in…	SUBCELLULAR LOCATION: Membrane {ECO:0000269|PubMed:19204935}; Peripheral membrane protein {ECO:0000269|PubMed:19204935}. Secreted {ECO:0000269|PubMed:19204935}. Cytoplasmic vesicle, secretory vesicle, acrosome membrane {ECO:0000250|UniProtKB:P79385}; Peripheral membrane protein {ECO:0000250|UniProtKB:P79385}. Note=Located in the acrosomal region of zona-pellucida bound sperm. {ECO:0000250|UniProt…	SIGNAL 1..23	DISULFID 27..38; /evidence=ECO:0000250; DISULFID 32..55; /evidence=ECO:0000250; DISULFID 57..66; /evidence=ECO:0000250; DISULFID 70..225; /evidence=ECO:0000250; DISULFID 212..216; /evidence=ECO:0000250; DISULFID 230..387; /evidence=ECO:0000250				CARBOHYD 228; /note=N-linked (GlcNAc...) asparagine; atypical; /evidence=ECO:0000269|PubMed:18780401; CARBOHYD 238; /note=N-linked (GlcNAc...) asparagine; /evidence=ECO:0000269|PubMed:18780401; CARBOHYD 325; /note=N-linked (GlcNAc...) asparagine; /evidence=ECO:0000269|PubMed:18780401; CARBOHYD 329; /note=N-linked (GlcNAc...) asparagine; /evidence=ECO:0000269|PubMed:18780401; CARBOHYD 350; /note=N…
TFRC	P02786	0	0	2	5	0.468472	0	0	0	1	0.458442	0	0	0	3	0.466906	1	1	2	1.415	-0.225	-0.119	3	0	1	Membrane	760	FUNCTION: Cellular uptake of iron occurs via receptor-mediated endocytosis of ligand-occupied transferrin receptor into specialized endosomes (PubMed:26214738). Endosomal acidification leads to iron release. The apotransferrin-receptor complex is then recycled to the cell surface with a return to neutral pH and the concomitant loss of affinity of apotransferrin for its receptor. Transferrin recep…	SUBCELLULAR LOCATION: Cell membrane {ECO:0000269|PubMed:17081065}; Single-pass type II membrane protein {ECO:0000269|PubMed:17081065}. Melanosome {ECO:0000269|PubMed:17081065}. Note=Identified by mass spectrometry in melanosome fractions from stage I to stage IV. {ECO:0000269|PubMed:17081065}.; SUBCELLULAR LOCATION: [Transferrin receptor protein 1, serum form]: Secreted {ECO:0000269|PubMed:170810…		DISULFID 89; /note=Interchain; /evidence=ECO:0000269|PubMed:3582362; DISULFID 98; /note=Interchain; /evidence=ECO:0000269|PubMed:3582362	TRANSMEM 68..88; /note=Helical; Signal-anchor for type II membrane protein; /evidence=ECO:0000255		TOPO_DOM 1..67; /note=Cytoplasmic; /evidence=ECO:0000255; TOPO_DOM 89..760; /note=Extracellular; /evidence=ECO:0000255	CARBOHYD 104; /note=O-linked (GalNAc...) threonine; /evidence=ECO:0000269|PubMed:1421756, ECO:0000269|PubMed:1421757; /id=CAR_000072; CARBOHYD 251; /note=N-linked (GlcNAc...) asparagine; /evidence=ECO:0000269|PubMed:10531064, ECO:0000269|PubMed:16335952, ECO:0000269|PubMed:19159218, ECO:0000269|PubMed:19349973, ECO:0007744|PDB:1CX8; CARBOHYD 317; /note=N-linked (GlcNAc...) asparagine; /evidence=E…
P3H4	Q92791	0	0	1	3	0.469334	0	0	0	1	0.459809	0	0	0	1	0.464827	1	1	1	1	0.127	-0.015	1	0	0	Luminal	437	FUNCTION: Part of a complex composed of PLOD1, P3H3 and P3H4 that catalyzes hydroxylation of lysine residues in collagen alpha chains and is required for normal assembly and cross-linking of collagen fibrils. Required for normal bone density and normal skin stability via its role in hydroxylation of lysine residues in collagen alpha chains and in collagen fibril assembly. {ECO:0000250|UniProtKB:Q…	SUBCELLULAR LOCATION: Endoplasmic reticulum {ECO:0000269|PubMed:23959653}.	SIGNAL 1..18; /evidence=ECO:0000255					CARBOHYD 361; /note=N-linked (GlcNAc...) asparagine; /evidence=ECO:0000255
DIPK2A	Q8NDZ4	0	0	0	1	0.461543	0	0	0	3	0.466407	0	0	0	2	0.467788	1	2	1.585	1.585	0.131	0.056	0	0	0	Luminal	430	FUNCTION: May play a role in cardiomyocyte proliferation through paracrine signaling and activation of the PPI3K-AKT-CDK7 signaling cascade. {ECO:0000269|PubMed:23784961}.	SUBCELLULAR LOCATION: Cytoplasmic vesicle, COPI-coated vesicle. Golgi apparatus. Secreted.	SIGNAL 1..35; /evidence=ECO:0000255
PTK7	Q13308	0	0	1	8	0.47191	0	0	1	2	0.458912	0	0	2	3	0.464846	2.17	0.585	0.415	1.29	-0.304	-0.042	10	7	1	Membrane	1070	FUNCTION: Inactive tyrosine kinase involved in Wnt signaling pathway. Component of both the non-canonical (also known as the Wnt/planar cell polarity signaling) and the canonical Wnt signaling pathway. Functions in cell adhesion, cell migration, cell polarity, proliferation, actin cytoskeleton reorganization and apoptosis. Has a role in embryogenesis, epithelial tissue organization and angiogenes…	SUBCELLULAR LOCATION: Membrane {ECO:0000269|PubMed:20837484}; Single-pass type I membrane protein {ECO:0000269|PubMed:20837484}. Cell junction {ECO:0000269|PubMed:20837484}. Note=Colocalizes with MMP14 at cell junctions. Also localizes at the leading edge of migrating cells.	SIGNAL 1..30; /evidence=ECO:0000255	DISULFID 53..101; /evidence=ECO:0000255|PROSITE-ProRule:PRU00114; DISULFID 150..200; /evidence=ECO:0000255|PROSITE-ProRule:PRU00114; DISULFID 246..301; /evidence=ECO:0000255|PROSITE-ProRule:PRU00114; DISULFID 343..391; /evidence=ECO:0000255|PROSITE-ProRule:PRU00114; DISULFID 433..481; /evidence=ECO:0000255|PROSITE-ProRule:PRU00114; DISULFID 524..570; /evidence=ECO:0000255|PROSITE-ProRule:PRU00114…	TRANSMEM 705..725; /note=Helical; /evidence=ECO:0000255		TOPO_DOM 31..704; /note=Extracellular; /evidence=ECO:0000255; TOPO_DOM 726..1070; /note=Cytoplasmic; /evidence=ECO:0000255	CARBOHYD 116; /note=N-linked (GlcNAc...) asparagine; /evidence=ECO:0000269|PubMed:19349973; CARBOHYD 175; /note=N-linked (GlcNAc...) asparagine; /evidence=ECO:0000269|PubMed:19349973; CARBOHYD 184; /note=N-linked (GlcNAc...) asparagine; /evidence=ECO:0000255; CARBOHYD 214; /note=N-linked (GlcNAc...) asparagine; /evidence=ECO:0000255; CARBOHYD 268; /note=N-linked (GlcNAc...) asparagine; /evidence=…
FKBP10	Q96AY3	0	0	1	3	0.466205	NA	NA	NA	NA	NA	0	0	0	3	0.46842	1	NA	2	1.585	0.3	0.346	7	0	0	Luminal	582	FUNCTION: PPIases accelerate the folding of proteins during protein synthesis.	SUBCELLULAR LOCATION: Endoplasmic reticulum lumen {ECO:0000255|PROSITE-ProRule:PRU10138}.	SIGNAL 1..26; /evidence=ECO:0000255					CARBOHYD 70; /note=N-linked (GlcNAc...) asparagine; /evidence=ECO:0000255; CARBOHYD 182; /note=N-linked (GlcNAc...) asparagine; /evidence=ECO:0000269|PubMed:12754519, ECO:0000269|PubMed:19159218; CARBOHYD 294; /note=N-linked (GlcNAc...) asparagine; /evidence=ECO:0000255; CARBOHYD 310; /note=N-linked (GlcNAc...) asparagine; /evidence=ECO:0000255; CARBOHYD 352; /note=N-linked (GlcNAc...) asparagine…
SGSH	P51688	0	0	1	3	0.467715	NA	NA	NA	NA	NA	0	0	0	2	0.466952	1	NA	1.585	1.322	-0.075	-0.348	5	2	0	Luminal	502	FUNCTION: Catalyzes a step in lysosomal heparan sulfate degradation. {ECO:0000269|PubMed:15146460, ECO:0000269|PubMed:24816101, ECO:0000269|PubMed:7493035}.	SUBCELLULAR LOCATION: Lysosome {ECO:0000269|PubMed:15146460}.	SIGNAL 1..20; /evidence=ECO:0000269|PubMed:7493035	DISULFID 183..194; /evidence=ECO:0000269|PubMed:24816101, ECO:0007744|PDB:4MHX, ECO:0007744|PDB:4MIV; DISULFID 481..495; /evidence=ECO:0000269|PubMed:24816101, ECO:0007744|PDB:4MHX, ECO:0007744|PDB:4MIV				CARBOHYD 41; /note=N-linked (GlcNAc...) asparagine; /evidence=ECO:0000269|PubMed:12754519, ECO:0000269|PubMed:19159218, ECO:0000269|PubMed:24816101, ECO:0007744|PDB:4MHX, ECO:0007744|PDB:4MIV; CARBOHYD 142; /note=N-linked (GlcNAc...) asparagine; /evidence=ECO:0000255; CARBOHYD 151; /note=N-linked (GlcNAc...) asparagine; /evidence=ECO:0000269|PubMed:24816101, ECO:0007744|PDB:4MHX, ECO:0007744|PDB:…
GLB1L2	Q8IW92	0	0	0	3	0.466875	0	0	0	1	0.458803	0	0	0	2	0.4659	2	1	1.585	1.585	0.033	0.252	0	0	0	Luminal	636		SUBCELLULAR LOCATION: Secreted {ECO:0000305}.	SIGNAL 1..32; /evidence=ECO:0000255
CNPY3	Q9BT09	0	0	0	1	0.464377	NA	NA	NA	NA	NA	0	0	0	2	0.470978	1	NA	1.585	1.322	0.072	0.186	1	3	0	Luminal	278	FUNCTION: Toll-like receptor (TLR)-specific co-chaperone for HSP90B1. Required for proper TLR folding, except that of TLR3, and hence controls TLR exit from the endoplasmic reticulum. Consequently, required for both innate and adaptive immune responses (By similarity). {ECO:0000250}.	SUBCELLULAR LOCATION: Endoplasmic reticulum {ECO:0000250}.	SIGNAL 1..30; /evidence=ECO:0000255	DISULFID 49..206; /evidence=ECO:0000250; DISULFID 52..194; /evidence=ECO:0000250; DISULFID 104..166; /evidence=ECO:0000250				CARBOHYD 153; /note=N-linked (GlcNAc...) asparagine; /evidence=ECO:0000269|PubMed:19159218
TMEM30A	Q9NV96	0	0	3	6	0.484542	0	0	1	2	0.463351	0	0	1	1	0.461962	0.807	0.585	0	0.503	-0.125	-0.065	4	3	2	Membrane	361	FUNCTION: Accessory component of a P4-ATPase flippase complex which catalyzes the hydrolysis of ATP coupled to the transport of aminophospholipids from the outer to the inner leaflet of various membranes and ensures the maintenance of asymmetric distribution of phospholipids. Phospholipid translocation seems also to be implicated in vesicle formation and in uptake of lipid signaling molecules. Th…	SUBCELLULAR LOCATION: Membrane {ECO:0000250}; Multi-pass membrane protein {ECO:0000250}. Cell membrane. Golgi apparatus. Cytoplasmic vesicle, secretory vesicle membrane {ECO:0000250}. Apical cell membrane {ECO:0000250}.		DISULFID 91..104; /evidence=ECO:0000269|PubMed:31416931, ECO:0007744|PDB:6K7G, ECO:0007744|PDB:6K7H, ECO:0007744|PDB:6K7I, ECO:0007744|PDB:6K7J, ECO:0007744|PDB:6K7K, ECO:0007744|PDB:6K7L, ECO:0007744|PDB:6K7M, ECO:0007744|PDB:6K7N; DISULFID 94..102; /evidence=ECO:0000269|PubMed:31416931, ECO:0007744|PDB:6K7G, ECO:0007744|PDB:6K7H, ECO:0007744|PDB:6K7I, ECO:0007744|PDB:6K7J, ECO:0007744|PDB:6K7K,…	TRANSMEM 50..70; /note=Helical; /evidence=ECO:0000255; TRANSMEM 326..346; /note=Helical; /evidence=ECO:0000255		TOPO_DOM 2..49; /note=Cytoplasmic; /evidence=ECO:0000255; TOPO_DOM 71..325; /note=Exoplasmic loop; /evidence=ECO:0000255; TOPO_DOM 347..361; /note=Cytoplasmic; /evidence=ECO:0000255	CARBOHYD 107; /note=N-linked (GlcNAc...) asparagine; /evidence=ECO:0000269|PubMed:31416931, ECO:0007744|PDB:6K7G, ECO:0007744|PDB:6K7H, ECO:0007744|PDB:6K7I, ECO:0007744|PDB:6K7J, ECO:0007744|PDB:6K7K, ECO:0007744|PDB:6K7L, ECO:0007744|PDB:6K7M; CARBOHYD 180; /note=N-linked (GlcNAc...) asparagine; /evidence=ECO:0000255, ECO:0000269|PubMed:31416931, ECO:0007744|PDB:6K7G, ECO:0007744|PDB:6K7H, ECO:…
SLC27A4	Q6P1M0	0	0	0	4	0.470232	0	0	0	2	0.460965	0	0	0	1	0.463909	2.322	1.585	1	1.737	-0.111	-0.083	0	0	2	Membrane	643	FUNCTION: Mediates the levels of long-chain fatty acids (LCFA) in the cell by facilitating their transport across cell membranes (PubMed:10518211, PubMed:12556534, PubMed:20448275, PubMed:21395585, PubMed:22022213). Appears to be the principal fatty acid transporter in small intestinal enterocytes (PubMed:20448275). Also functions as an acyl-CoA ligase catalyzing the ATP-dependent formation of fa…	SUBCELLULAR LOCATION: Endoplasmic reticulum membrane {ECO:0000269|PubMed:22022213, ECO:0000305|PubMed:24269233}; Multi-pass membrane protein {ECO:0000255}.			TRANSMEM 20..42; /note=Helical; /evidence=ECO:0000255; TRANSMEM 139..156; /note=Helical; /evidence=ECO:0000255
PACC1	Q9H813	0	0	0	1	0.462728	0	0	0	1	0.460609	0	0	0	1	0.46554	1	1	1	1	-0.025	-0.082	2	0	2	Membrane	350	FUNCTION: Proton-activated chloride channel that mediates import of chloride ion in response to extracellular acidic pH (PubMed:31023925, PubMed:31318332). Involved in acidosis-induced cell death by mediating chloride influx and subsequent cell swelling (PubMed:31023925, PubMed:31318332). {ECO:0000269|PubMed:31023925, ECO:0000269|PubMed:31318332}.	SUBCELLULAR LOCATION: Cell membrane {ECO:0000269|PubMed:31023925, ECO:0000269|PubMed:31318332}; Multi-pass membrane protein {ECO:0000305}.			TRANSMEM 65..85; /note=Helical; /evidence=ECO:0000255; TRANSMEM 302..318; /note=Helical; /evidence=ECO:0000255		TOPO_DOM 1..64; /note=Cytoplasmic; /evidence=ECO:0000305|PubMed:31023925, ECO:0000305|PubMed:31318332; TOPO_DOM 86..301; /note=Extracellular; /evidence=ECO:0000255; TOPO_DOM 319..350; /note=Cytoplasmic; /evidence=ECO:0000305|PubMed:31023925, ECO:0000305|PubMed:31318332	CARBOHYD 155; /note=N-linked (GlcNAc...) asparagine; /evidence=ECO:0000269|PubMed:19349973; CARBOHYD 162; /note=N-linked (GlcNAc...) asparagine; /evidence=ECO:0000269|PubMed:19349973
NDUFA13	Q9P0J0	0	0	0	1	0.471848	0	0	0	2	0.476155	NA	NA	NA	NA	NA	1	1.585	NA	1.322	0.08	0.007	0	0	1	Non-ER	144	FUNCTION: Accessory subunit of the mitochondrial membrane respiratory chain NADH dehydrogenase (Complex I), that is believed not to be involved in catalysis (PubMed:27626371). Complex I functions in the transfer of electrons from NADH to the respiratory chain. The immediate electron acceptor for the enzyme is believed to be ubiquinone (PubMed:27626371). Involved in the interferon/all-trans-retino…	SUBCELLULAR LOCATION: Mitochondrion inner membrane {ECO:0000269|PubMed:12628925, ECO:0000269|PubMed:15059901, ECO:0000269|PubMed:15367666}; Single-pass membrane protein {ECO:0000255}; Matrix side. Nucleus {ECO:0000269|PubMed:12628925}. Note=Localizes mainly in the mitochondrion (PubMed:12628925). May be translocated into the nucleus upon IFN/RA treatment. {ECO:0000269|PubMed:12628925, ECO:0000269…			TRANSMEM 30..51; /note=Helical; /evidence=ECO:0000255
ITGAV	P06756	0	0	0	8	0.473387	0	0	0	1	0.457934	0	0	0	2	0.464351	3.17	1	1.585	2.222	-0.42	0.095	13	9	1	Membrane	1048	FUNCTION: The alpha-V (ITGAV) integrins are receptors for vitronectin, cytotactin, fibronectin, fibrinogen, laminin, matrix metalloproteinase-2, osteopontin, osteomodulin, prothrombin, thrombospondin and vWF. They recognize the sequence R-G-D in a wide array of ligands. ITGAV:ITGB3 binds to fractalkine (CX3CL1) and may act as its coreceptor in CX3CR1-dependent fractalkine signaling (PubMed:231254…	SUBCELLULAR LOCATION: Cell membrane; Single-pass type I membrane protein. Cell junction, focal adhesion {ECO:0000269|PubMed:17158881}.	SIGNAL 1..30; /evidence=ECO:0000269|PubMed:2467745	DISULFID 89..97; /evidence=ECO:0000269|PubMed:14596610, ECO:0000269|PubMed:28117447; DISULFID 138..158; /evidence=ECO:0000269|PubMed:14596610, ECO:0000269|PubMed:28117447; DISULFID 172..185; /evidence=ECO:0000269|PubMed:14596610, ECO:0000269|PubMed:28117447; DISULFID 491..502; /evidence=ECO:0000269|PubMed:14596610; DISULFID 508..565; /evidence=ECO:0000269|PubMed:14596610; DISULFID 626..632; /evid…	TRANSMEM 993..1016; /note=Helical; /evidence=ECO:0000255		TOPO_DOM 31..992; /note=Extracellular; /evidence=ECO:0000255; TOPO_DOM 1017..1048; /note=Cytoplasmic; /evidence=ECO:0000255	CARBOHYD 74; /note=N-linked (GlcNAc...) asparagine; /evidence=ECO:0000269|PubMed:19159218, ECO:0000269|PubMed:19349973, ECO:0000269|PubMed:28117447; CARBOHYD 290; /note=N-linked (GlcNAc...) asparagine; /evidence=ECO:0000269|PubMed:28117447; CARBOHYD 296; /note=N-linked (GlcNAc...) asparagine; /evidence=ECO:0000269|PubMed:28117447; CARBOHYD 488; /note=N-linked (GlcNAc...) asparagine; /evidence=ECO…
CNNM3	Q8NE01	0	0	0	4	0.468974	0	0	0	2	0.460569	0	0	0	1	0.463733	2.322	1.585	1	1.737	-0.168	-0.22	1	0	4	Membrane	707	FUNCTION: Probable metal transporter. {ECO:0000250}.	SUBCELLULAR LOCATION: Cell membrane {ECO:0000250}; Multi-pass membrane protein {ECO:0000250}.			TRANSMEM 11..27; /note=Helical; /evidence=ECO:0000255; TRANSMEM 193..213; /note=Helical; /evidence=ECO:0000255; TRANSMEM 221..241; /note=Helical; /evidence=ECO:0000255; TRANSMEM 261..281; /note=Helical; /evidence=ECO:0000255			CARBOHYD 73; /note=N-linked (GlcNAc...) asparagine; /evidence=ECO:0000255
ATF6B	Q99941	0	0	0	2	0.462701	0	0	1	2	0.460104	0	0	0	2	0.465525	1.585	0.585	1.585	1.322	-0.066	0.063	5	0	1	Membrane	703	FUNCTION: [Cyclic AMP-dependent transcription factor ATF-6 beta]: Precursor of the transcription factor form (Processed cyclic AMP-dependent transcription factor ATF-6 beta), which is embedded in the endoplasmic reticulum membrane (PubMed:11256944). Endoplasmic reticulum stress promotes processing of this form, releasing the transcription factor form that translocates into the nucleus, where it a…	SUBCELLULAR LOCATION: Endoplasmic reticulum membrane {ECO:0000269|PubMed:11256944}; Single-pass type II membrane protein {ECO:0000255}.; SUBCELLULAR LOCATION: [Processed cyclic AMP-dependent transcription factor ATF-6 beta]: Nucleus {ECO:0000269|PubMed:11256944}. Note=Under ER stress the cleaved N-terminal cytoplasmic domain translocates into the nucleus. {ECO:0000269|PubMed:11256944}.			TRANSMEM 397..417; /note=Helical; Signal-anchor for type II membrane protein; /evidence=ECO:0000255		TOPO_DOM 2..396; /note=Cytoplasmic; /evidence=ECO:0000255; TOPO_DOM 418..703; /note=Lumenal; /evidence=ECO:0000255	CARBOHYD 476; /note=N-linked (GlcNAc...) asparagine; /evidence=ECO:0000255; CARBOHYD 505; /note=N-linked (GlcNAc...) asparagine; /evidence=ECO:0000255; CARBOHYD 610; /note=N-linked (GlcNAc...) asparagine; /evidence=ECO:0000255; CARBOHYD 627; /note=N-linked (GlcNAc...) asparagine; /evidence=ECO:0000255; CARBOHYD 676; /note=N-linked (GlcNAc...) asparagine; /evidence=ECO:0000255
ATP6AP2	O75787	0	0	0	1	0.462728	NA	NA	NA	NA	NA	0	0	0	2	0.469122	1	NA	1.585	1.322	-0.031	0.09	0	0	1	Membrane	350	FUNCTION: Multifunctional protein which functions as a renin, prorenin cellular receptor and is involved in the assembly of the lysosomal proton-transporting V-type ATPase (V-ATPase) and the acidification of the endo-lysosomal system (PubMed:12045255, PubMed:29127204, PubMed:30374053, PubMed:32276428). May mediate renin-dependent cellular responses by activating ERK1 and ERK2 (PubMed:12045255). B…	SUBCELLULAR LOCATION: Endoplasmic reticulum membrane {ECO:0000269|PubMed:29127204}; Single-pass type I membrane protein {ECO:0000305}. Lysosome membrane {ECO:0000269|PubMed:29127204}; Single-pass type I membrane protein {ECO:0000305}. Cytoplasmic vesicle, autophagosome membrane {ECO:0000250|UniProtKB:Q9CYN9}; Single-pass type I membrane protein {ECO:0000305}. Cell projection, dendritic spine memb…	SIGNAL 1..16; /evidence=ECO:0000255		TRANSMEM 303..323; /note=Helical; /evidence=ECO:0000255		TOPO_DOM 17..302; /note=Extracellular; /evidence=ECO:0000255; TOPO_DOM 324..350; /note=Cytoplasmic; /evidence=ECO:0000255
NCSTN	Q92542	0	0	0	3	0.465791	0	0	1	5	0.465856	0	0	0	1	0.463728	2	1.585	1	1.585	-0.284	-0.176	16	5	1	Membrane	709	FUNCTION: Essential subunit of the gamma-secretase complex, an endoprotease complex that catalyzes the intramembrane cleavage of integral membrane proteins such as Notch receptors and APP (amyloid-beta precursor protein) (PubMed:10993067, PubMed:12679784, PubMed:25043039, PubMed:26280335, PubMed:30598546, PubMed:30630874). The gamma-secretase complex plays a role in Notch and Wnt signaling cascad…	SUBCELLULAR LOCATION: Membrane {ECO:0000269|PubMed:10993067, ECO:0000269|PubMed:25043039, ECO:0000269|PubMed:25918421, ECO:0000269|PubMed:26280335, ECO:0000269|PubMed:26623517, ECO:0000269|PubMed:26776682}; Single-pass type I membrane protein {ECO:0000269|PubMed:25043039, ECO:0000269|PubMed:25918421, ECO:0000269|PubMed:26280335, ECO:0000269|PubMed:26623517, ECO:0000269|PubMed:30598546, ECO:000026…	SIGNAL 1..33; /evidence=ECO:0000255	DISULFID 50..62; /evidence=ECO:0000269|PubMed:26280335, ECO:0000269|PubMed:26623517, ECO:0000269|PubMed:30598546, ECO:0000269|PubMed:30630874, ECO:0000305|PubMed:25043039, ECO:0000305|PubMed:25918421, ECO:0007744|PDB:4UIS, ECO:0007744|PDB:5A63, ECO:0007744|PDB:5FN2, ECO:0007744|PDB:5FN3, ECO:0007744|PDB:5FN4, ECO:0007744|PDB:5FN5, ECO:0007744|PDB:6IDF, ECO:0007744|PDB:6IYC; DISULFID 140..159; /ev…	TRANSMEM 670..690; /note=Helical; /evidence=ECO:0000305|PubMed:26280335, ECO:0000305|PubMed:26776682		TOPO_DOM 34..669; /note=Extracellular; /evidence=ECO:0000305|PubMed:26280335, ECO:0000305|PubMed:26776682; TOPO_DOM 691..709; /note=Cytoplasmic; /evidence=ECO:0000305|PubMed:26280335, ECO:0000305|PubMed:26776682	CARBOHYD 45; /note=N-linked (GlcNAc...) asparagine; /evidence=ECO:0000269|PubMed:19159218, ECO:0000269|PubMed:26280335, ECO:0000269|PubMed:30598546, ECO:0000269|PubMed:30630874, ECO:0007744|PDB:5A63, ECO:0007744|PDB:6IDF, ECO:0007744|PDB:6IYC; CARBOHYD 55; /note=N-linked (GlcNAc...) asparagine; /evidence=ECO:0000255, ECO:0000269|PubMed:26280335, ECO:0000269|PubMed:30598546, ECO:0000269|PubMed:306…
TMEM177	Q53S58	0	0	0	1	0.463526	NA	NA	NA	NA	NA	0	0	0	1	0.465989	1	NA	1	1	0.297	-0.017	0	0	3	Non-ER	311	FUNCTION: Plays a role in the early steps of cytochrome c oxidase subunit II (MT-CO2/COX2) maturation and is required for the stabilization of COX20 and the newly synthesized MT-CO2/COX2 protein. {ECO:0000269|PubMed:29154948}.	SUBCELLULAR LOCATION: Mitochondrion inner membrane {ECO:0000269|PubMed:29154948}; Multi-pass membrane protein {ECO:0000255}.			TRANSMEM 18..38; /note=Helical; /evidence=ECO:0000255; TRANSMEM 167..187; /note=Helical; /evidence=ECO:0000255; TRANSMEM 198..218; /note=Helical; /evidence=ECO:0000255		TOPO_DOM 1..17; /note=Mitochondrial matrix; /evidence=ECO:0000305|PubMed:29154948; TOPO_DOM 39..166; /note=Mitochondrial intermembrane; /evidence=ECO:0000305|PubMed:29154948; TOPO_DOM 188..197; /note=Mitochondrial matrix; /evidence=ECO:0000305|PubMed:29154948; TOPO_DOM 219..311; /note=Mitochondrial intermembrane; /evidence=ECO:0000305|PubMed:29154948
CHPF	Q8IZ52	0	0	0	3	0.464988	NA	NA	NA	NA	NA	0	0	0	2	0.465193	2	NA	1.585	1.807	0.441	0.591	2	0	1	Membrane	775	FUNCTION: Has both beta-1,3-glucuronic acid and beta-1,4-N-acetylgalactosamine transferase activity. Transfers glucuronic acid (GlcUA) from UDP-GlcUA and N-acetylgalactosamine (GalNAc) from UDP-GalNAc to the non-reducing end of the elongating chondroitin polymer. Seems to act as a specific activating factor for CHSY1 in chondroitin polymerization (PubMed:12716890). {ECO:0000269|PubMed:12716890, E…	SUBCELLULAR LOCATION: [Isoform 1]: Golgi apparatus, Golgi stack membrane {ECO:0000305}; Single-pass type II membrane protein {ECO:0000305}. Cytoplasm, cytosol {ECO:0000269|PubMed:22082830}.; SUBCELLULAR LOCATION: [Isoform 3]: Cytoplasm, cytosol {ECO:0000269|PubMed:22082830}. Mitochondrion {ECO:0000269|PubMed:22082830}.; SUBCELLULAR LOCATION: [Isoform 2]: Mitochondrion matrix {ECO:0000269|PubMed:2…			TRANSMEM 16..34; /note=Helical; Signal-anchor for type II membrane protein; /evidence=ECO:0000255		TOPO_DOM 1..15; /note=Cytoplasmic; /evidence=ECO:0000255; TOPO_DOM 35..775; /note=Lumenal; /evidence=ECO:0000255	CARBOHYD 138; /note=N-linked (GlcNAc...) asparagine; /evidence=ECO:0000255; CARBOHYD 361; /note=N-linked (GlcNAc...) asparagine; /evidence=ECO:0000255
ILVBL	A1L0T0	0	0	0	2	0.463413	NA	NA	NA	NA	NA	0	0	0	2	0.465925	1.585	NA	1.585	1.585	0.078	0.311	0	0	1	Membrane	632	FUNCTION: Endoplasmic reticulum 2-OH acyl-CoA lyase involved in the cleavage (C1 removal) reaction in the fatty acid alpha-oxydation in a thiamine pyrophosphate (TPP)-dependent manner. Involved in the phytosphingosine degradation pathway. {ECO:0000269|PubMed:28289220}.	SUBCELLULAR LOCATION: Endoplasmic reticulum membrane {ECO:0000269|PubMed:28289220}; Single-pass membrane protein {ECO:0000255}.			TRANSMEM 13..33; /note=Helical; /evidence=ECO:0000255
CHP1	Q99653	0	0	0	1	0.467792	0	0	0	1	0.463804	NA	NA	NA	NA	NA	1	1	NA	1	0.033	0.036	0	0	0	Non-ER	195	FUNCTION: Calcium-binding protein involved in different processes such as regulation of vesicular trafficking, plasma membrane Na(+)/H(+) exchanger and gene transcription. Involved in the constitutive exocytic membrane traffic. Mediates the association between microtubules and membrane-bound organelles of the endoplasmic reticulum and Golgi apparatus and is also required for the targeting and fus…	SUBCELLULAR LOCATION: Nucleus {ECO:0000250|UniProtKB:P61023}. Cytoplasm {ECO:0000250|UniProtKB:P61023}. Cytoplasm, cytoskeleton {ECO:0000250|UniProtKB:P61023}. Endomembrane system {ECO:0000250|UniProtKB:P61023}. Endoplasmic reticulum-Golgi intermediate compartment {ECO:0000250|UniProtKB:P61023}. Endoplasmic reticulum {ECO:0000250|UniProtKB:P61023}. Cell membrane {ECO:0000269|PubMed:15035633, ECO:…
HLA-A	P04439	NA	NA	NA	NA	NA	1	1	2	17	0.501588	1	0	1	18	0.50684	NA	2.585	3.248	2.954	-0.119	0.246	1	2	1	Membrane	365	FUNCTION: Antigen-presenting major histocompatibility complex class I (MHCI) molecule. In complex with B2M/beta 2 microglobulin displays primarily viral and tumor-derived peptides on antigen-presenting cells for recognition by alpha-beta T cell receptor (TCR) on HLA-A-restricted CD8-positive T cells, guiding antigen-specific T cell immune response to eliminate infected or transformed cells (PubMe…	SUBCELLULAR LOCATION: Cell membrane {ECO:0000269|PubMed:21263072, ECO:0000269|PubMed:25880248, ECO:0000269|PubMed:8805302}; Single-pass type I membrane protein {ECO:0000255}. Endoplasmic reticulum membrane {ECO:0000305|PubMed:8805302}; Single-pass type I membrane protein {ECO:0000255}.	SIGNAL 1..24; /evidence=ECO:0000269|PubMed:92029	DISULFID 125..188; /evidence=ECO:0000255|PROSITE-ProRule:PRU00114, ECO:0000269|PubMed:16041067, ECO:0000269|PubMed:19177349, ECO:0000269|PubMed:20844028, ECO:0000269|PubMed:21543847, ECO:0000269|PubMed:21943705, ECO:0000269|PubMed:26758806, ECO:0000269|PubMed:28250417, ECO:0000269|PubMed:7694806; DISULFID 227..283; /evidence=ECO:0000255|PROSITE-ProRule:PRU00114, ECO:0000269|PubMed:16041067, ECO:0…	TRANSMEM 309..332; /note=Helical; /evidence=ECO:0000255		TOPO_DOM 25..308; /note=Extracellular; /evidence=ECO:0000255; TOPO_DOM 333..365; /note=Cytoplasmic; /evidence=ECO:0000255	CARBOHYD 110; /note=N-linked (GlcNAc...) asparagine; /evidence=ECO:0000269|PubMed:19159218
PIGB	Q92521	0	0	0	3	0.468433	NA	NA	NA	NA	NA	0	0	0	1	0.464222	2	NA	1	1.585	0.106	0.194	2	0	9	Membrane	554	FUNCTION: Mannosyltransferase involved in glycosylphosphatidylinositol-anchor biosynthesis. Transfers the third alpha-1,2-mannose to Man2-GlcN-acyl-PI during GPI precursor assembly. {ECO:0000269|PubMed:8861954}.	SUBCELLULAR LOCATION: Endoplasmic reticulum membrane {ECO:0000269|PubMed:8861954}; Multi-pass membrane protein {ECO:0000269|PubMed:8861954}.			TRANSMEM 63..83; /note=Helical; /evidence=ECO:0000255; TRANSMEM 136..156; /note=Helical; /evidence=ECO:0000255; TRANSMEM 192..212; /note=Helical; /evidence=ECO:0000255; TRANSMEM 224..244; /note=Helical; /evidence=ECO:0000255; TRANSMEM 255..275; /note=Helical; /evidence=ECO:0000255; TRANSMEM 315..335; /note=Helical; /evidence=ECO:0000255; TRANSMEM 340..360; /note=Helical; /evidence=ECO:0000255; TR…			CARBOHYD 26; /note=N-linked (GlcNAc...) asparagine; /evidence=ECO:0000255; CARBOHYD 427; /note=N-linked (GlcNAc...) asparagine; /evidence=ECO:0000255
NDUFA9	Q16795	0	0	0	2	0.468187	0	0	0	1	0.460321	NA	NA	NA	NA	NA	1.585	1	NA	1.322	0.105	0.182	0	0	0	Non-ER	377	FUNCTION: Accessory subunit of the mitochondrial membrane respiratory chain NADH dehydrogenase (Complex I), that is believed not to be involved in catalysis. Required for proper complex I assembly (PubMed:28671271). Complex I functions in the transfer of electrons from NADH to the respiratory chain. The immediate electron acceptor for the enzyme is believed to be ubiquinone. {ECO:0000269|PubMed:2…	SUBCELLULAR LOCATION: Mitochondrion matrix {ECO:0000305|PubMed:12611891}.
LRIG3	Q6UXM1	0	0	0	3	0.462335	NA	NA	NA	NA	NA	0	0	1	4	0.466088	2	NA	1.322	1.7	-0.266	-0.288	12	3	1	Membrane	1119	FUNCTION: May play a role in craniofacial and inner ear morphogenesis during embryonic development. May act within the otic vesicle epithelium to control formation of the lateral semicircular canal in the inner ear, possibly by restricting the expression of NTN1 (By similarity). {ECO:0000250}.	SUBCELLULAR LOCATION: Cell membrane {ECO:0000250}; Single-pass type I membrane protein {ECO:0000250}. Cytoplasmic vesicle membrane {ECO:0000250}; Single-pass type I membrane protein {ECO:0000250}. Note=Detected in cytoplasmic vesicles when coexpressed with ERBB4. {ECO:0000250}.	SIGNAL 1..24; /evidence=ECO:0000255	DISULFID 520..581; /evidence=ECO:0000255|PROSITE-ProRule:PRU00114; DISULFID 624..676; /evidence=ECO:0000255|PROSITE-ProRule:PRU00114; DISULFID 718..767; /evidence=ECO:0000255|PROSITE-ProRule:PRU00114	TRANSMEM 810..830; /note=Helical; /evidence=ECO:0000255			CARBOHYD 122; /note=N-linked (GlcNAc...) asparagine; /evidence=ECO:0000255; CARBOHYD 156; /note=N-linked (GlcNAc...) asparagine; /evidence=ECO:0000255; CARBOHYD 274; /note=N-linked (GlcNAc...) asparagine; /evidence=ECO:0000255; CARBOHYD 442; /note=N-linked (GlcNAc...) asparagine; /evidence=ECO:0000255; CARBOHYD 469; /note=N-linked (GlcNAc...) asparagine; /evidence=ECO:0000255; CARBOHYD 515; /note…
POFUT1	Q9H488	0	0	0	2	0.467851	0	0	0	1	0.460215	NA	NA	NA	NA	NA	1.585	1	NA	1.322	-0.007	-0.057	2	4	0	Luminal	388	FUNCTION: Catalyzes the reaction that attaches fucose through an O-glycosidic linkage to a conserved serine or threonine residue found in the consensus sequence C2-X(4,5)-[S/T]-C3 of EGF domains, where C2 and C3 are the second and third conserved cysteines. Specifically uses GDP-fucose as donor substrate and proper disulfide pairing of the substrate EGF domains is required for fucose transfer. Pl…	SUBCELLULAR LOCATION: Endoplasmic reticulum {ECO:0000250|UniProtKB:Q6EV70}.	SIGNAL 1..26; /evidence=ECO:0000255	DISULFID 38..40; /evidence=ECO:0000269|PubMed:28334865, ECO:0007744|PDB:5UX6, ECO:0007744|PDB:5UXH; DISULFID 126..140; /evidence=ECO:0000269|PubMed:28334865, ECO:0007744|PDB:5UX6, ECO:0007744|PDB:5UXH; DISULFID 249..283; /evidence=ECO:0000269|PubMed:28334865, ECO:0007744|PDB:5UX6, ECO:0007744|PDB:5UXH; DISULFID 267..354; /evidence=ECO:0000269|PubMed:28334865, ECO:0007744|PDB:5UX6, ECO:0007744|PDB…				CARBOHYD 62; /note=N-linked (GlcNAc...) asparagine; /evidence=ECO:0000269|PubMed:28334865, ECO:0007744|PDB:5UX6; CARBOHYD 160; /note=N-linked (GlcNAc...) asparagine; /evidence=ECO:0000269|PubMed:19159218
TOR1AIP2	Q8NFQ8	0	0	0	3	0.470594	0	0	0	1	0.459583	NA	NA	NA	NA	NA	2	1	NA	1.585	0.099	-0.063	1	0	1	Membrane	470	FUNCTION: Required for endoplasmic reticulum integrity. Regulates the distribution of TOR1A between the endoplasmic reticulum and the nuclear envelope as well as induces TOR1A, TOR1B and TOR3A ATPase activity. {ECO:0000269|PubMed:19339278, ECO:0000269|PubMed:23569223, ECO:0000269|PubMed:24275647}.	SUBCELLULAR LOCATION: Endoplasmic reticulum membrane; Single-pass membrane protein. Nucleus membrane.			TRANSMEM 215..235; /note=Helical; /evidence=ECO:0000255		TOPO_DOM 2..214; /note=Cytoplasmic; /evidence=ECO:0000255; TOPO_DOM 236..470; /note=Lumenal; /evidence=ECO:0000255	CARBOHYD 286; /note=N-linked (GlcNAc...) asparagine; /evidence=ECO:0000255
GNS	P15586	0	0	0	1	0.460398	0	0	0	2	0.461686	0	0	0	2	0.4665	1	1.585	1.585	1.415	-0.418	-0.064	13	0	0	Luminal	552		SUBCELLULAR LOCATION: Lysosome.	SIGNAL 1..36					CARBOHYD 111; /note=N-linked (GlcNAc...) asparagine; /evidence=ECO:0000255; CARBOHYD 117; /note=N-linked (GlcNAc...) asparagine; /evidence=ECO:0000255; CARBOHYD 183; /note=N-linked (GlcNAc...) asparagine; /evidence=ECO:0000269|PubMed:12754519, ECO:0000269|PubMed:19159218; CARBOHYD 198; /note=N-linked (GlcNAc...) asparagine; /evidence=ECO:0000255; CARBOHYD 210; /note=N-linked (GlcNAc...) asparagin…
HLA-DPA1	P20036	0	0	0	1	0.464932	0	0	0	1	0.462	NA	NA	NA	NA	NA	1	1	NA	1	0.44	0.376	2	1	1	Membrane	260	FUNCTION: Binds peptides derived from antigens that access the endocytic route of antigen presenting cells (APC) and presents them on the cell surface for recognition by the CD4 T-cells. The peptide binding cleft accommodates peptides of 10-30 residues. The peptides presented by MHC class II molecules are generated mostly by degradation of proteins that access the endocytic route, where they are …	SUBCELLULAR LOCATION: Cell membrane; Single-pass type I membrane protein. Endoplasmic reticulum membrane; Single-pass type I membrane protein. Golgi apparatus, trans-Golgi network membrane; Single-pass type I membrane protein. Endosome membrane; Single-pass type I membrane protein. Lysosome membrane; Single-pass type I membrane protein. Note=The MHC class II complex transits through a number of i…	SIGNAL 1..28	DISULFID 138..194; /evidence=ECO:0000255|PROSITE-ProRule:PRU00114	TRANSMEM 223..245; /note=Helical; /evidence=ECO:0000255		TOPO_DOM 29..222; /note=Extracellular; /evidence=ECO:0000255; TOPO_DOM 246..260; /note=Cytoplasmic; /evidence=ECO:0000255	CARBOHYD 109; /note=N-linked (GlcNAc...) asparagine; /evidence=ECO:0000255; CARBOHYD 149; /note=N-linked (GlcNAc...) asparagine; /evidence=ECO:0000269|PubMed:19159218
TMEM106C	Q9BVX2	NA	NA	NA	NA	NA	0	0	0	2	0.467848	0	0	0	2	0.471989	NA	1.585	1.585	1.585	-0.154	-0.114	2	0	2	Membrane	250		SUBCELLULAR LOCATION: Endoplasmic reticulum membrane {ECO:0000269|Ref.1}; Multi-pass membrane protein {ECO:0000269|Ref.1}. Membrane {ECO:0000305}; Lipid-anchor {ECO:0000305}.			TRANSMEM 87..107; /note=Helical; /evidence=ECO:0000255; TRANSMEM 197..217; /note=Helical; /evidence=ECO:0000255			CARBOHYD 173; /note=N-linked (GlcNAc...) asparagine; /evidence=ECO:0000255; CARBOHYD 186; /note=N-linked (GlcNAc...) asparagine; /evidence=ECO:0000255
EMC1	Q8N766	0	0	1	5	0.46656	0	0	0	2	0.459423	0	0	0	1	0.463223	1.585	1.585	1	1.415	-0.031	-0.045	3	2	1	Membrane	993	FUNCTION: Part of the endoplasmic reticulum membrane protein complex (EMC) that enables the energy-independent insertion into endoplasmic reticulum membranes of newly synthesized membrane proteins (PubMed:30415835, PubMed:29809151, PubMed:29242231, PubMed:32459176, PubMed:32439656). Preferentially accommodates proteins with transmembrane domains that are weakly hydrophobic or contain destabilizin…	SUBCELLULAR LOCATION: Endoplasmic reticulum membrane {ECO:0000269|PubMed:22119785}; Single-pass type I membrane protein {ECO:0000269|PubMed:32439656, ECO:0000269|PubMed:32459176}.	SIGNAL 1..22; /evidence=ECO:0000269|PubMed:32439656	DISULFID 227..237; /evidence=ECO:0000269|PubMed:32439656, ECO:0007744|PDB:6WW7; DISULFID 338..368; /evidence=ECO:0000269|PubMed:32439656, ECO:0007744|PDB:6WW7	TRANSMEM 963..983; /note=Helical; /evidence=ECO:0000269|PubMed:32439656		TOPO_DOM 23..962; /note=Lumenal; /evidence=ECO:0000269|PubMed:32439656; TOPO_DOM 984..993; /note=Cytoplasmic; /evidence=ECO:0000269|PubMed:32439656	CARBOHYD 370; /note=N-linked (GlcNAc...) asparagine; /evidence=ECO:0000269|PubMed:32439656, ECO:0007744|PDB:6WW7; CARBOHYD 818; /note=N-linked (GlcNAc...) asparagine; /evidence=ECO:0000269|PubMed:32439656, ECO:0007744|PDB:6WW7; CARBOHYD 913; /note=N-linked (GlcNAc...) asparagine; /evidence=ECO:0000269|PubMed:19159218, ECO:0000269|PubMed:32439656, ECO:0007744|PDB:6WW7
MRPL37	Q9BZE1	0	1	0	2	0.462603	NA	NA	NA	NA	NA	0	0	0	1	0.464922	1.585	NA	1	1.322	-0.01	0.121	0	0	0	Non-ER	423		SUBCELLULAR LOCATION: Mitochondrion {ECO:0000269|PubMed:25278503, ECO:0000269|PubMed:25838379, ECO:0000269|PubMed:28892042}.
GLMP	Q8WWB7	0	0	0	1	0.46185	NA	NA	NA	NA	NA	0	0	0	1	0.465046	1	NA	1	1	-0.209	0.136	5	0	1	Membrane	406	FUNCTION: Required to protect lysosomal transporter MFSD1 from lysosomal proteolysis and for MFSD1 lysosomal localization. {ECO:0000250|UniProtKB:Q9JHJ3}.	SUBCELLULAR LOCATION: Lysosome membrane {ECO:0000269|PubMed:17897319, ECO:0000269|PubMed:19556463}; Single-pass type I membrane protein {ECO:0000255}; Lumenal side {ECO:0000305}.	SIGNAL 1..35; /evidence=ECO:0000255		TRANSMEM 373..393; /note=Helical; /evidence=ECO:0000255		TOPO_DOM 36..372; /note=Lumenal; /evidence=ECO:0000255; TOPO_DOM 394..406; /note=Cytoplasmic; /evidence=ECO:0000255	CARBOHYD 65; /note=N-linked (GlcNAc...) asparagine; /evidence=ECO:0000255; CARBOHYD 134; /note=N-linked (GlcNAc...) asparagine; /evidence=ECO:0000255; CARBOHYD 159; /note=N-linked (GlcNAc...) asparagine; /evidence=ECO:0000255; CARBOHYD 187; /note=N-linked (GlcNAc...) asparagine; /evidence=ECO:0000255; CARBOHYD 230; /note=N-linked (GlcNAc...) asparagine; /evidence=ECO:0000255
GPC4	O75487	0	0	1	2	0.462856	NA	NA	NA	NA	NA	0	0	0	1	0.464214	0.585	NA	1	0.807	0.101	0.14	1	0	0	Luminal	556	FUNCTION: Cell surface proteoglycan that bears heparan sulfate. May be involved in the development of kidney tubules and of the central nervous system (By similarity). {ECO:0000250}.	SUBCELLULAR LOCATION: Cell membrane {ECO:0000250}; Lipid-anchor, GPI-anchor {ECO:0000250}; Extracellular side {ECO:0000250}.; SUBCELLULAR LOCATION: [Secreted glypican-4]: Secreted, extracellular space {ECO:0000250}.	SIGNAL 1..18; /evidence=ECO:0000255					CARBOHYD 494; /note=O-linked (Xyl...) (glycosaminoglycan) serine; /evidence=ECO:0000255; CARBOHYD 498; /note=O-linked (Xyl...) (glycosaminoglycan) serine; /evidence=ECO:0000255; CARBOHYD 500; /note=O-linked (Xyl...) (glycosaminoglycan) serine; /evidence=ECO:0000255; CARBOHYD 514; /note=N-linked (GlcNAc...) asparagine; /evidence=ECO:0000255
DNAJC16	Q9Y2G8	0	1	0	4	0.46512	0	0	0	1	0.45839	0	0	0	1	0.463563	2.322	1	1	1.585	-0.076	-0.11	1	0	1	Membrane	782		SUBCELLULAR LOCATION: Membrane {ECO:0000305}; Single-pass type IV membrane protein {ECO:0000305}.	SIGNAL 1..25; /evidence=ECO:0000255		TRANSMEM 536..556; /note=Helical; Anchor for type IV membrane protein; /evidence=ECO:0000255		TOPO_DOM 26..535; /note=Cytoplasmic; /evidence=ECO:0000255; TOPO_DOM 557..782; /note=Extracellular; /evidence=ECO:0000255	CARBOHYD 631; /note=N-linked (GlcNAc...) asparagine; /evidence=ECO:0000255
PCSK6	P29122	0	1	0	3	0.461389	NA	NA	NA	NA	NA	0	0	0	2	0.464546	2	NA	1.585	1.807	-0.089	-0.133	3	0	0	Luminal	969	FUNCTION: Serine endoprotease that processes various proproteins by cleavage at paired basic amino acids, recognizing the RXXX[KR]R consensus motif. Likely functions in the constitutive secretory pathway, with unique restricted distribution in both neuroendocrine and non-neuroendocrine tissues.	SUBCELLULAR LOCATION: [Isoform PACE4A-I]: Secreted.; SUBCELLULAR LOCATION: [Isoform PACE4A-II]: Secreted.; SUBCELLULAR LOCATION: [Isoform PACE4C]: Endoplasmic reticulum. Note=Not secreted, remains probably in zymogen form in endoplasmic reticulum.; SUBCELLULAR LOCATION: [Isoform PACE4CS]: Endoplasmic reticulum. Note=Not secreted, remains probably in zymogen form in endoplasmic reticulum.; SUBCELL…	SIGNAL 1..63; /evidence=ECO:0000255					CARBOHYD 259; /note=N-linked (GlcNAc...) asparagine; /evidence=ECO:0000255; CARBOHYD 914; /note=N-linked (GlcNAc...) asparagine; /evidence=ECO:0000255; CARBOHYD 932; /note=N-linked (GlcNAc...) asparagine; /evidence=ECO:0000255
CHST7	Q9NS84	0	0	0	1	0.460946	NA	NA	NA	NA	NA	0	0	0	1	0.464538	1	NA	1	1	0.159	-0.01	3	0	1	Membrane	486	FUNCTION: Sulfotransferase that utilizes 3'-phospho-5'-adenylyl sulfate (PAPS) as sulfonate donor to catalyze the transfer of sulfate to position 6 of non-reducing N-acetylglucosamine (GlcNAc) residues. Preferentially acts on mannose-linked GlcNAc. Also able to catalyze the transfer of sulfate to position 6 of the N-acetylgalactosamine (GalNAc) residue of chondroitin. Also acts on core 2 mucin-ty…	SUBCELLULAR LOCATION: Golgi apparatus membrane {ECO:0000250}; Single-pass type II membrane protein {ECO:0000250}.			TRANSMEM 14..34; /note=Helical; Signal-anchor for type II membrane protein; /evidence=ECO:0000255		TOPO_DOM 1..13; /note=Cytoplasmic; /evidence=ECO:0000255; TOPO_DOM 35..486; /note=Lumenal; /evidence=ECO:0000255	CARBOHYD 88; /note=N-linked (GlcNAc...) asparagine; /evidence=ECO:0000255; CARBOHYD 186; /note=N-linked (GlcNAc...) asparagine; /evidence=ECO:0000255; CARBOHYD 407; /note=N-linked (GlcNAc...) asparagine; /evidence=ECO:0000269|PubMed:16335952
LPCAT1	Q8NF37	0	0	0	1	0.460535	0	0	0	1	0.459225	0	0	0	1	0.464307	1	1	1	1	0.029	0.169	0	0	1	Membrane	534	FUNCTION: Exhibits acyltransferase activity (PubMed:21498505, PubMed:18156367). Exhibits acetyltransferase activity (By similarity). Activity is calcium-independent (By similarity). Catalyzes the conversion of lysophosphatidylcholine (1-acyl-sn-glycero-3-phosphocholine or LPC) into phosphatidylcholine (1,2-diacyl-sn-glycero-3-phosphocholine or PC) (PubMed:21498505, PubMed:18156367). Catalyzes the…	SUBCELLULAR LOCATION: Endoplasmic reticulum membrane {ECO:0000269|PubMed:21498505}; Single-pass type II membrane protein {ECO:0000269|PubMed:21498505}. Golgi apparatus membrane {ECO:0000250|UniProtKB:Q3TFD2}; Single-pass type II membrane protein {ECO:0000305|PubMed:21498505}. Cell membrane {ECO:0000305|PubMed:18156367}; Single-pass type II membrane protein {ECO:0000305|PubMed:21498505}. Lipid dro…			TRANSMEM 58..78; /note=Helical; Signal-anchor for type II membrane protein; /evidence=ECO:0000255		TOPO_DOM 1..57; /note=Cytoplasmic; /evidence=ECO:0000255; TOPO_DOM 79..534; /note=Lumenal; /evidence=ECO:0000255
POGLUT2	Q6UW63	0	0	0	1	0.4608	0	0	0	2	0.462194	NA	NA	NA	NA	NA	1	1.585	NA	1.322	0.171	-0.023	2	0	0	Luminal	502	FUNCTION: Protein glucosyltransferase that catalyzes the transfer of glucose from UDP-glucose to a serine residue within the consensus sequence peptide C-X-N-T-X-G-S-F-X-C (PubMed:30127001). Can also catalyze the transfer of xylose from UDP-xylose but less efficiently (PubMed:30127001). Specifically targets extracellular EGF repeats of proteins such as NOTCH1, NOTCH3, FBN1, FBN2 and LTBP1 (PubMed…	SUBCELLULAR LOCATION: Endoplasmic reticulum lumen {ECO:0000255|PROSITE-ProRule:PRU10138}.	SIGNAL 1..19; /evidence=ECO:0000255					CARBOHYD 302; /note=N-linked (GlcNAc...) asparagine; /evidence=ECO:0000255; CARBOHYD 414; /note=N-linked (GlcNAc...) asparagine; /evidence=ECO:0000255
MBTPS1	Q14703	0	0	0	2	0.460598	0	0	0	1	0.457929	0	0	0	2	0.464342	1.585	1	1.585	1.415	-0.153	-0.135	5	0	1	Membrane	1052	FUNCTION: Serine protease that cleaves after hydrophobic or small residues, provided that Arg or Lys is in position P4: known substrates include SREBF1/SREBP1, SREBF2/SREBP2, BDNF, GNPTAB, ATF6, ATF6B and FAM20C (PubMed:10644685, PubMed:12782636, PubMed:21719679, PubMed:34349020). Cleaves substrates after Arg-Ser-Val-Leu (SREBP2), Arg-His-Leu-Leu (ATF6), Arg-Gly-Leu-Thr (BDNF) and its own propept…	SUBCELLULAR LOCATION: Endoplasmic reticulum membrane {ECO:0000269|PubMed:9990022}; Single-pass type I membrane protein {ECO:0000269|PubMed:9990022}. Golgi apparatus membrane {ECO:0000269|PubMed:34349020, ECO:0000269|PubMed:9990022}; Single-pass type I membrane protein {ECO:0000269|PubMed:9990022}. Note=May sort to other organelles, including lysosomal and/or endosomal compartments. {ECO:0000269|P…	SIGNAL 1..17		TRANSMEM 999..1021; /note=Helical; /evidence=ECO:0000255		TOPO_DOM 187..998; /note=Lumenal; /evidence=ECO:0000255; TOPO_DOM 1022..1052; /note=Cytoplasmic; /evidence=ECO:0000255	CARBOHYD 236; /note=N-linked (GlcNAc...) asparagine; /evidence=ECO:0000255; CARBOHYD 305; /note=N-linked (GlcNAc...) asparagine; /evidence=ECO:0000255; CARBOHYD 515; /note=N-linked (GlcNAc...) asparagine; /evidence=ECO:0000255; CARBOHYD 728; /note=N-linked (GlcNAc...) asparagine; /evidence=ECO:0000255; CARBOHYD 939; /note=N-linked (GlcNAc...) asparagine; /evidence=ECO:0000255
XPO1	O14980	0	0	1	3	0.461799	0	0	0	2	0.459217	NA	NA	NA	NA	NA	1	1.585	NA	1.322	-0.075	-0.158	0	0	0	Non-ER	1071	FUNCTION: Mediates the nuclear export of cellular proteins (cargos) bearing a leucine-rich nuclear export signal (NES) and of RNAs. In the nucleus, in association with RANBP3, binds cooperatively to the NES on its target protein and to the GTPase RAN in its active GTP-bound form (Ran-GTP). Docking of this complex to the nuclear pore complex (NPC) is mediated through binding to nucleoporins. Upon …	SUBCELLULAR LOCATION: Cytoplasm. Nucleus, nucleoplasm. Nucleus, Cajal body. Nucleus, nucleolus. Note=Located in the nucleoplasm, Cajal bodies and nucleoli. Shuttles between the nucleus/nucleolus and the cytoplasm.
SLC39A14	Q15043	0	0	0	1	0.46089	0	0	0	1	0.459449	NA	NA	NA	NA	NA	1	1	NA	1	0.257	0.51	3	0	6	Membrane	492	FUNCTION: Electroneutral transporter of the plasma membrane mediating the cellular uptake of the divalent metal cations zinc, manganese and iron that are important for tissue homeostasis, metabolism, development and immunity (PubMed:15642354, PubMed:27231142, PubMed:29621230). Functions as an energy-dependent symporter, transporting through the membranes an electroneutral complex composed of a di…	SUBCELLULAR LOCATION: Cell membrane {ECO:0000269|PubMed:15642354, ECO:0000269|PubMed:27231142, ECO:0000269|PubMed:27703010, ECO:0000269|PubMed:29621230}; Multi-pass membrane protein {ECO:0000255}. Apical cell membrane {ECO:0000269|PubMed:31699897}; Multi-pass membrane protein {ECO:0000255}. Basolateral cell membrane {ECO:0000269|PubMed:31028174, ECO:0000269|PubMed:31699897}; Multi-pass membrane p…	SIGNAL 1..30; /evidence=ECO:0000255		TRANSMEM 158..178; /note=Helical; /evidence=ECO:0000255; TRANSMEM 187..207; /note=Helical; /evidence=ECO:0000255; TRANSMEM 225..245; /note=Helical; /evidence=ECO:0000255; TRANSMEM 398..418; /note=Helical; /evidence=ECO:0000255; TRANSMEM 425..445; /note=Helical; /evidence=ECO:0000255; TRANSMEM 461..481; /note=Helical; /evidence=ECO:0000255		TOPO_DOM 31..157; /note=Extracellular; /evidence=ECO:0000255; TOPO_DOM 179..186; /note=Cytoplasmic; /evidence=ECO:0000255; TOPO_DOM 208..224; /note=Extracellular; /evidence=ECO:0000255; TOPO_DOM 246..397; /note=Cytoplasmic; /evidence=ECO:0000255; TOPO_DOM 419..424; /note=Extracellular; /evidence=ECO:0000255; TOPO_DOM 446..460; /note=Cytoplasmic; /evidence=ECO:0000255; TOPO_DOM 482..492; /note=Ext…	CARBOHYD 77; /note=N-linked (GlcNAc...) asparagine; /evidence=ECO:0000269|PubMed:19159218, ECO:0000269|PubMed:19349973, ECO:0000269|PubMed:24927598; CARBOHYD 87; /note=N-linked (GlcNAc...) asparagine; /evidence=ECO:0000269|PubMed:24927598; CARBOHYD 102; /note=N-linked (GlcNAc...) asparagine; /evidence=ECO:0000269|PubMed:19349973, ECO:0000269|PubMed:24927598
SUCLA2	Q9P2R7	NA	NA	NA	NA	NA	0	0	0	1	0.459628	0	0	0	1	0.464666	NA	1	1	1	0.23	-0.155	0	0	0	Non-ER	463	FUNCTION: ATP-specific succinyl-CoA synthetase functions in the citric acid cycle (TCA), coupling the hydrolysis of succinyl-CoA to the synthesis of ATP and thus represents the only step of substrate-level phosphorylation in the TCA (PubMed:15877282). The beta subunit provides nucleotide specificity of the enzyme and binds the substrate succinate, while the binding sites for coenzyme A and phosph…	SUBCELLULAR LOCATION: Mitochondrion {ECO:0000255|HAMAP-Rule:MF_03220, ECO:0000269|PubMed:15877282, ECO:0000269|PubMed:17287286, ECO:0000269|PubMed:25944712}.
NOMO2	Q5JPE7	0	0	0	1	0.458123	0	0	0	2	0.458811	0	0	0	2	0.463938	1	1.585	1.585	1.415	-0.071	0.021	3	0	1	Membrane	1267	FUNCTION: Component of the multi-pass translocon (MPT) complex that mediates insertion of multi-pass membrane proteins into the lipid bilayer of membranes (PubMed:36261522, PubMed:32820719). The MPT complex takes over after the SEC61 complex: following membrane insertion of the first few transmembrane segments of proteins by the SEC61 complex, the MPT complex occludes the lateral gate of the SEC6…	SUBCELLULAR LOCATION: Endoplasmic reticulum membrane {ECO:0000269|PubMed:15257293, ECO:0000269|PubMed:17261586, ECO:0000269|PubMed:36261522}; Single-pass type I membrane protein {ECO:0000255}.	SIGNAL 1..31; /evidence=ECO:0000255		TRANSMEM 1156..1176; /note=Helical; /evidence=ECO:0000255		TOPO_DOM 32..1155; /note=Lumenal; /evidence=ECO:0000255; TOPO_DOM 1177..1267; /note=Cytoplasmic; /evidence=ECO:0000255	CARBOHYD 50; /note=N-linked (GlcNAc...) asparagine; /evidence=ECO:0000255; CARBOHYD 218; /note=N-linked (GlcNAc...) asparagine; /evidence=ECO:0000255; CARBOHYD 618; /note=N-linked (GlcNAc...) asparagine; /evidence=ECO:0000255
SLC1A3	P43003	NA	NA	NA	NA	NA	0	0	0	1	0.459186	0	0	0	1	0.464272	NA	1	1	1	0.163	0.216	0	0	8	Membrane	542	FUNCTION: Sodium-dependent, high-affinity amino acid transporter that mediates the uptake of L-glutamate and also L-aspartate and D-aspartate (PubMed:7521911, PubMed:8123008, PubMed:20477940, PubMed:26690923, PubMed:28032905, PubMed:28424515). Functions as a symporter that transports one amino acid molecule together with two or three Na(+) ions and one proton, in parallel with the counter-transpo…	SUBCELLULAR LOCATION: Cell membrane {ECO:0000269|PubMed:20477940, ECO:0000269|PubMed:26690923, ECO:0000269|PubMed:28032905, ECO:0000269|PubMed:7521911, ECO:0000269|PubMed:8123008}; Multi-pass membrane protein {ECO:0000269|PubMed:28424515}.			TRANSMEM 48..68; /note=Helical; Name=1; /evidence=ECO:0000305|PubMed:28424515; TRANSMEM 87..108; /note=Helical; Name=2; /evidence=ECO:0000305|PubMed:28424515; TRANSMEM 123..145; /note=Helical; Name=3; /evidence=ECO:0000305|PubMed:28424515; TRANSMEM 237..260; /note=Helical; Name=4; /evidence=ECO:0000305|PubMed:28424515; TRANSMEM 270..297; /note=Helical; Name=5; /evidence=ECO:0000305|PubMed:2842451…	INTRAMEM 346..376; /note=Discontinuously helical; /evidence=ECO:0000305|PubMed:28424515; INTRAMEM 426..459; /note=Discontinuously helical; /evidence=ECO:0000305|PubMed:28424515	TOPO_DOM 1..47; /note=Cytoplasmic; /evidence=ECO:0000305|PubMed:28424515; TOPO_DOM 69..86; /note=Extracellular; /evidence=ECO:0000305|PubMed:28424515; TOPO_DOM 109..122; /note=Cytoplasmic; /evidence=ECO:0000305|PubMed:28424515; TOPO_DOM 146..236; /note=Extracellular; /evidence=ECO:0000305|PubMed:28424515; TOPO_DOM 261..269; /note=Cytoplasmic; /evidence=ECO:0000305|PubMed:28424515; TOPO_DOM 298..3…
COQ8A	Q8NI60	0	0	0	1	0.459806	NA	NA	NA	NA	NA	0	0	0	1	0.463897	1	NA	1	1	0.167	-0.051	0	0	1	Non-ER	647	FUNCTION: Atypical kinase involved in the biosynthesis of coenzyme Q, also named ubiquinone, an essential lipid-soluble electron transporter for aerobic cellular respiration (PubMed:25498144, PubMed:21296186, PubMed:25540914, PubMed:27499294). Its substrate specificity is unclear: does not show any protein kinase activity (PubMed:25498144, PubMed:27499294). Probably acts as a small molecule kinas…	SUBCELLULAR LOCATION: Mitochondrion {ECO:0000269|PubMed:11888884, ECO:0000269|PubMed:25498144}. Membrane {ECO:0000255}; Single-pass membrane protein {ECO:0000255, ECO:0000305|PubMed:25216398}.			TRANSMEM 214..230; /note=Helical; /evidence=ECO:0000255, ECO:0000305|PubMed:25216398
