# Supplementary material for: Proteomic screens of SEL1L-HRD1 ER-associated degradation substrates reveal its role in glycosylphosphatidylinositol-anchored protein biogenesis
Source: Nat Commun. 2024 Jan 22;15:659. doi: 10.1038/s41467-024-44948-2 (PMC10803770; doi:10.1038/s41467-024-44948-2)
Supplement: Supplementary file 6 — Supplementary Data 2 [file 41467_2024_44948_MOESM6_ESM.xlsx]

## Sheet: Supplemental Table 2_adipo
GeneSymbol	UniprotID	PSMs.IgG.adipo	PSMs.SKO.adipo	PSMs.WT.adipo	PSMs.HKO.adipo	Score.adipo	PSMs.IgG.BAT.Exp1	PSMs.SKO.BAT.Exp1	PSMs.WT.BAT.Exp1	PSMs.HKO.BAT.Exp1	Score.BAT.Exp1	PSMs.IgG.BAT.Exp2	PSMs.SKO.BAT.Exp2	PSMs.WT.BAT.Exp2	PSMs.HKO.BAT.Exp2	Score.BAT.Exp2	IP_log2FC(HKO/WT)_Exp1	IP_log2FC(HKO/WT)_Exp2	IP_log2FC(HKO/WT)_Exp3	IP_mean.log2FC(HKO/WT)	RNA_mean.log2FC(SKO/WT)	RNA_mean.log2FC(HKO/WT)	Gly.site.count	Disulfide.bond.count	Transmem.count	ER.anno	Length	Function..CC.	Subcellular.location..CC.	Gene.Ontology..cellular.component.	Signal.peptide	Disulfide.bond	Transmembrane	Intramembrane	Topological.domain	Glycosylation
Os9	Q8K2C7	0	82	123	592	0.704893	0	29	96	582	0.912108	0	1	5	88	0.965822	2.258	2.587	3.891	3.095	0.217	0.081	1	3	0	Luminal	672	FUNCTION: Lectin which functions in endoplasmic reticulum (ER) quality control and ER-associated degradation (ERAD). May bind terminally misfolded non-glycosylated proteins as well as improperly folded glycoproteins, retain them in the ER, and possibly transfer them to the ubiquitination machinery and promote their degradation. Possible targets include TRPV4 (By similarity). {ECO:0000250}.	SUBCELLULAR LOCATION: Endoplasmic reticulum lumen {ECO:0000250}.	endoplasmic reticulum [GO:0005783]; endoplasmic reticulum lumen [GO:0005788]	SIGNAL 1..26; /evidence=ECO:0000255	DISULFID 110..123; /evidence=ECO:0000255|PROSITE-ProRule:PRU01262; DISULFID 181..216; /evidence=ECO:0000255|PROSITE-ProRule:PRU01262; DISULFID 196..228; /evidence=ECO:0000255|PROSITE-ProRule:PRU01262		NA		CARBOHYD 177; /note=N-linked (GlcNAc...) asparagine; /evidence=ECO:0000255
Ccdc167	Q9D162	0	0	0	2	0.671807	0	0	0	7	0.96441	NA	NA	NA	NA	NA	1.585	3	NA	2.459	0.941	1.347	0	0	1	Non-ER	97		SUBCELLULAR LOCATION: Membrane {ECO:0000305}; Single-pass membrane protein {ECO:0000305}.	membrane [GO:0016020]			TRANSMEM 78..95; /note=Helical; /evidence=ECO:0000255	NA
Sod3	O09164	0	0	0	11	0.708767	0	0	0	21	0.882757	NA	NA	NA	NA	NA	3.585	4.459	NA	4.087	-0.828	-0.262	1	2	0	Luminal	251	FUNCTION: Protect the extracellular space from toxic effect of reactive oxygen intermediates by converting superoxide radicals into hydrogen peroxide and oxygen. {ECO:0000250}.	SUBCELLULAR LOCATION: Secreted, extracellular space. Golgi apparatus, trans-Golgi network {ECO:0000269|PubMed:16371425}.	collagen-containing extracellular matrix [GO:0062023]; cytoplasm [GO:0005737]; extracellular space [GO:0005615]; Golgi lumen [GO:0005796]; nucleus [GO:0005634]	SIGNAL 1..15; /evidence=ECO:0000250	DISULFID 77..222; /evidence=ECO:0000250; DISULFID 139..221; /evidence=ECO:0000250		NA		CARBOHYD 121; /note=N-linked (GlcNAc...) asparagine; /evidence=ECO:0000255
Arxes2	C0HK80	0	0	0	11	0.790852	0	0	0	20	0.941777	0	0	0	4	0.598766	3.585	4.392	2.322	3.663	-0.031	-0.087	1	0	1	Membrane	180	FUNCTION: Plays a role in adipogenesis. {ECO:0000269|PubMed:21177646}.	SUBCELLULAR LOCATION: Endoplasmic reticulum membrane {ECO:0000269|PubMed:21177646}; Single-pass type II membrane protein {ECO:0000305}.	endoplasmic reticulum [GO:0005783]; signal peptidase complex [GO:0005787]			TRANSMEM 12..32; /note=Helical; Signal-anchor for type II membrane protein; /evidence=ECO:0000255	NA	TOPO_DOM 1..11; /note=Cytoplasmic; /evidence=ECO:0000255; TOPO_DOM 33..180; /note=Lumenal; /evidence=ECO:0000255	CARBOHYD 141; /note=N-linked (GlcNAc...) asparagine; /evidence=ECO:0000255
Atp5mk	Q78IK2	0	0	0	4	0.822049	0	0	0	3	0.755628	NA	NA	NA	NA	NA	2.322	2	NA	2.17	-0.212	-0.691	0	0	1	Non-ER	58	FUNCTION: Mitochondrial membrane ATP synthase (F(1)F(0) ATP synthase or Complex V) produces ATP from ADP in the presence of a proton gradient across the membrane which is generated by electron transport complexes of the respiratory chain. F-type ATPases consist of two structural domains, F(1) - containing the extramembraneous catalytic core and F(0) - containing the membrane proton channel, linke…	SUBCELLULAR LOCATION: Mitochondrion membrane {ECO:0000250|UniProtKB:Q96IX5}; Single-pass membrane protein {ECO:0000255}.	mitochondrial inner membrane [GO:0005743]; mitochondrial proton-transporting ATP synthase complex [GO:0005753]; mitochondrion [GO:0005739]			TRANSMEM 23..45; /note=Helical; /evidence=ECO:0000255	NA
Canx	P35564	0	0	0	29	0.735576	0	0	0	37	0.807219	NA	NA	NA	NA	NA	4.907	5.248	NA	5.087	1.312	0.908	0	2	1	Membrane	591	FUNCTION: Calcium-binding protein that interacts with newly synthesized monoglucosylated glycoproteins in the endoplasmic reticulum. It may act in assisting protein assembly and/or in the retention within the ER of unassembled protein subunits. It seems to play a major role in the quality control apparatus of the ER by the retention of incorrectly folded proteins. Associated with partial T-cell a…	SUBCELLULAR LOCATION: Endoplasmic reticulum membrane {ECO:0000269|PubMed:7628443}; Single-pass type I membrane protein {ECO:0000255}. Endoplasmic reticulum {ECO:0000250|UniProtKB:P27824}. Melanosome {ECO:0000250|UniProtKB:P27824}. Note=The palmitoylated form preferentially localizes to the perinuclear rough ER (By similarity). When bound to CD3 epsilon chains, calnexin's ER retention signal can b…	axon [GO:0030424]; cytoplasm [GO:0005737]; dendrite cytoplasm [GO:0032839]; dendritic spine [GO:0043197]; endoplasmic reticulum [GO:0005783]; endoplasmic reticulum membrane [GO:0005789]; endoplasmic reticulum quality control compartment [GO:0044322]; glutamatergic synapse [GO:0098978]; lumenal side of endoplasmic reticulum membrane [GO:0098553]; melanosome [GO:0042470]; membrane [GO:0016020]; mit…	SIGNAL 1..20; /evidence=ECO:0000255	DISULFID 161..195; /evidence=ECO:0000250; DISULFID 361..367; /evidence=ECO:0000250	TRANSMEM 483..503; /note=Helical; /evidence=ECO:0000255	NA	TOPO_DOM 21..482; /note=Lumenal; /evidence=ECO:0000255; TOPO_DOM 504..591; /note=Cytoplasmic; /evidence=ECO:0000255
Prxl2a	Q9CYH2	0	0	1	11	0.694311	0	0	0	13	0.794001	NA	NA	NA	NA	NA	2.585	3.807	NA	3.322	-0.533	-0.552	0	0	0	Non-ER	218	FUNCTION: Involved in redox regulation of the cell (By similarity). Acts as an antioxidant (By similarity). Inhibits TNFSF11-induced NFKB1 and JUN activation and osteoclast differentiation (By similarity). May affect bone resorption and help to maintain bone mass (By similarity). Acts as a negative regulator of macrophage-mediated inflammation by inhibiting macrophage production of inflammatory c…	SUBCELLULAR LOCATION: Cytoplasm {ECO:0000250|UniProtKB:Q9BRX8}. Secreted {ECO:0000269|PubMed:26438880}. Note=Secreted from mature adipocytes but not from preadipocytes. {ECO:0000250|UniProtKB:Q9BRX8}.	cytoplasm [GO:0005737]; extracellular region [GO:0005576]; mitochondrion [GO:0005739]				NA
Ssr4	Q62186	0	0	0	9	0.74996	0	0	0	11	0.811424	0	0	0	4	0.607358	3.322	3.585	2.322	3.17	0.239	0.102	0	1	1	Membrane	172	FUNCTION: TRAP proteins are part of a complex whose function is to bind calcium to the ER membrane and thereby regulate the retention of ER resident proteins. {ECO:0000250}.	SUBCELLULAR LOCATION: Endoplasmic reticulum membrane {ECO:0000250}; Single-pass type I membrane protein {ECO:0000250}.	endomembrane system [GO:0012505]; endoplasmic reticulum [GO:0005783]; Sec61 translocon complex [GO:0005784]	SIGNAL 1..23; /evidence=ECO:0000255	DISULFID 25..56; /evidence=ECO:0000250	TRANSMEM 144..164; /note=Helical; /evidence=ECO:0000255	NA	TOPO_DOM 24..143; /note=Lumenal; /evidence=ECO:0000255; TOPO_DOM 165..172; /note=Cytoplasmic; /evidence=ECO:0000255
Sgcb	P82349	0	0	0	25	0.853684	0	0	0	10	0.636085	NA	NA	NA	NA	NA	4.7	3.459	NA	4.209	-0.696	-0.489	3	2	1	Membrane	320	FUNCTION: Component of the sarcoglycan complex, a subcomplex of the dystrophin-glycoprotein complex which forms a link between the F-actin cytoskeleton and the extracellular matrix.	SUBCELLULAR LOCATION: Cell membrane, sarcolemma {ECO:0000269|PubMed:9864373}; Single-pass type II membrane protein {ECO:0000269|PubMed:9864373}. Cytoplasm, cytoskeleton {ECO:0000269|PubMed:9864373}.	cytoplasm [GO:0005737]; cytoskeleton [GO:0005856]; dystroglycan complex [GO:0016011]; dystrophin-associated glycoprotein complex [GO:0016010]; plasma membrane [GO:0005886]; sarcoglycan complex [GO:0016012]; sarcolemma [GO:0042383]		DISULFID 290..316; /evidence=ECO:0000255; DISULFID 292..309; /evidence=ECO:0000255	TRANSMEM 68..88; /note=Helical; Signal-anchor for type II membrane protein; /evidence=ECO:0000255	NA	TOPO_DOM 1..67; /note=Cytoplasmic; /evidence=ECO:0000255; TOPO_DOM 89..320; /note=Extracellular; /evidence=ECO:0000255	CARBOHYD 160; /note=N-linked (GlcNAc...) asparagine; /evidence=ECO:0000255; CARBOHYD 213; /note=N-linked (GlcNAc...) asparagine; /evidence=ECO:0000255; CARBOHYD 260; /note=N-linked (GlcNAc...) asparagine; /evidence=ECO:0000255
Ddost	O54734	0	0	0	11	0.600626	0	0	0	34	0.862452	NA	NA	NA	NA	NA	3.585	5.129	NA	4.555	0.735	0.627	0	0	1	Membrane	441	FUNCTION: Subunit of the oligosaccharyl transferase (OST) complex that catalyzes the initial transfer of a defined glycan (Glc(3)Man(9)GlcNAc(2) in eukaryotes) from the lipid carrier dolichol-pyrophosphate to an asparagine residue within an Asn-X-Ser/Thr consensus motif in nascent polypeptide chains, the first step in protein N-glycosylation (By similarity). N-glycosylation occurs cotranslational…	SUBCELLULAR LOCATION: Endoplasmic reticulum membrane {ECO:0000250|UniProtKB:Q29381}; Single-pass type I membrane protein {ECO:0000250|UniProtKB:Q29381}.	endoplasmic reticulum [GO:0005783]; endoplasmic reticulum membrane [GO:0005789]; intracellular membrane-bounded organelle [GO:0043231]; oligosaccharyltransferase complex [GO:0008250]	SIGNAL 1..28; /evidence=ECO:0000250		TRANSMEM 413..432; /note=Helical; /evidence=ECO:0000255	NA	TOPO_DOM 29..412; /note=Lumenal; /evidence=ECO:0000255; TOPO_DOM 433..441; /note=Cytoplasmic; /evidence=ECO:0000255
Ube2j1	Q9JJZ4	0	1	1	30	0.81683	0	1	4	38	0.823797	0	0	0	2	0.505437	3.954	2.963	1.585	3.132	0.518	0.143	0	0	1	Membrane	318	FUNCTION: Catalyzes the covalent attachment of ubiquitin to other proteins. Functions in the selective degradation of misfolded membrane proteins from the endoplasmic reticulum (ERAD) and is essential for cells to recover from ER stress. Plays a role in MAPKAPK2-dependent translational control of TNF-alpha synthesis. Acts also as a platform for perinuclear positioning of the endosomal system by m…	SUBCELLULAR LOCATION: Endoplasmic reticulum membrane {ECO:0000250|UniProtKB:Q9Y385}; Single-pass type IV membrane protein {ECO:0000250|UniProtKB:Q9Y385}.	endoplasmic reticulum membrane [GO:0005789]; nucleus [GO:0005634]			TRANSMEM 283..303; /note=Helical; Anchor for type IV membrane protein; /evidence=ECO:0000255	NA	TOPO_DOM 1..282; /note=Cytoplasmic; /evidence=ECO:0000255; TOPO_DOM 304..318; /note=Lumenal; /evidence=ECO:0000255
Stim1	P70302	0	0	0	23	0.652072	0	0	0	28	0.695637	NA	NA	NA	NA	NA	4.585	4.858	NA	4.728	-0.268	-0.299	2	0	1	Membrane	685	FUNCTION: Plays a role in mediating store-operated Ca(2+) entry (SOCE), a Ca(2+) influx following depletion of intracellular Ca(2+) stores. Acts as Ca(2+) sensor in the endoplasmic reticulum via its EF-hand domain. Upon Ca(2+) depletion, translocates from the endoplasmic reticulum to the plasma membrane where it activates the Ca(2+) release-activated Ca(2+) (CRAC) channel subunit ORAI1. Involved …	SUBCELLULAR LOCATION: Cell membrane {ECO:0000250|UniProtKB:Q13586}; Single-pass type I membrane protein {ECO:0000250|UniProtKB:Q13586}. Endoplasmic reticulum membrane {ECO:0000250|UniProtKB:Q13586}; Single-pass type I membrane protein {ECO:0000250|UniProtKB:Q13586}. Sarcoplasmic reticulum {ECO:0000250|UniProtKB:Q13586}. Cytoplasm, cytoskeleton {ECO:0000250|UniProtKB:Q13586}. Note=Translocates fro…	cortical endoplasmic reticulum [GO:0032541]; endoplasmic reticulum [GO:0005783]; endoplasmic reticulum membrane [GO:0005789]; growth cone [GO:0030426]; microtubule [GO:0005874]; plasma membrane [GO:0005886]; plasma membrane raft [GO:0044853]; protein-containing complex [GO:0032991]; sarcoplasmic reticulum membrane [GO:0033017]; synapse [GO:0045202]	SIGNAL 1..22; /evidence=ECO:0000255		TRANSMEM 214..234; /note=Helical; /evidence=ECO:0000255	NA	TOPO_DOM 23..213; /note=Extracellular; /evidence=ECO:0000255; TOPO_DOM 235..685; /note=Cytoplasmic; /evidence=ECO:0000255	CARBOHYD 131; /note=N-linked (GlcNAc...) asparagine; /evidence=ECO:0000255; CARBOHYD 171; /note=N-linked (GlcNAc...) asparagine; /evidence=ECO:0000255
Apmap	Q9D7N9	0	0	0	8	0.565529	0	0	0	22	0.762193	NA	NA	NA	NA	NA	3.17	4.524	NA	4	-0.25	-1.093	1	0	1	Membrane	415	FUNCTION: Exhibits strong arylesterase activity with beta-naphthyl acetate and phenyl acetate (By similarity). May play a role in adipocyte differentiation. {ECO:0000250}.	SUBCELLULAR LOCATION: Membrane {ECO:0000250}; Single-pass type II membrane protein {ECO:0000250}.	cell surface [GO:0009986]; membrane [GO:0016020]			TRANSMEM 40..60; /note=Helical; Signal-anchor for type II membrane protein; /evidence=ECO:0000255	NA	TOPO_DOM 2..39; /note=Cytoplasmic; /evidence=ECO:0000255; TOPO_DOM 61..415; /note=Extracellular; /evidence=ECO:0000255	CARBOHYD 159; /note=N-linked (GlcNAc...) asparagine; /evidence=ECO:0000255
Agpat2	Q8K3K7	0	0	0	9	0.645085	0	0	0	22	0.869054	0	0	0	1	0.415035	3.322	4.524	1	3.544	-1.135	0.082	0	0	2	Membrane	278	FUNCTION: Converts 1-acyl-sn-glycerol-3-phosphate (lysophosphatidic acid or LPA) into 1,2-diacyl-sn-glycerol-3-phosphate (phosphatidic acid or PA) by incorporating an acyl moiety at the sn-2 position of the glycerol backbone. {ECO:0000269|PubMed:15367102}.	SUBCELLULAR LOCATION: Endoplasmic reticulum membrane {ECO:0000250|UniProtKB:O15120}; Multi-pass membrane protein {ECO:0000255}.	endoplasmic reticulum [GO:0005783]; endoplasmic reticulum membrane [GO:0005789]	SIGNAL 1..23; /evidence=ECO:0000255		TRANSMEM 30..50; /note=Helical; /evidence=ECO:0000255; TRANSMEM 122..142; /note=Helical; /evidence=ECO:0000255	NA	TOPO_DOM 24..29; /note=Lumenal; /evidence=ECO:0000305; TOPO_DOM 51..121; /note=Cytoplasmic; /evidence=ECO:0000305; TOPO_DOM 143..278; /note=Lumenal; /evidence=ECO:0000305
Adipoq	Q60994	0	0	0	10	0.690891	2	0	0	18	0.654253	0	0	0	3	0.556278	3.459	4.248	2	3.503	-0.458	-0.644	0	0	0	Luminal	247	FUNCTION: Important adipokine involved in the control of fat metabolism and insulin sensitivity, with direct anti-diabetic, anti-atherogenic and anti-inflammatory activities. Stimulates AMPK phosphorylation and activation in the liver and the skeletal muscle, enhancing glucose utilization and fatty-acid combustion. Antagonizes TNF-alpha by negatively regulating its expression in various tissues s…	SUBCELLULAR LOCATION: Secreted {ECO:0000269|PubMed:23209641}.	cell periphery [GO:0071944]; cell surface [GO:0009986]; collagen trimer [GO:0005581]; endoplasmic reticulum [GO:0005783]; extracellular space [GO:0005615]; perinuclear region of cytoplasm [GO:0048471]; protein-containing complex [GO:0032991]	SIGNAL 1..17; /evidence=ECO:0000269|PubMed:11912203	DISULFID 39; /note=Interchain; /evidence=ECO:0000250		NA		CARBOHYD 23; /note=O-linked (GalNAc...) threonine; /evidence=ECO:0000305|PubMed:19855092; CARBOHYD 24; /note=O-linked (GalNAc...) threonine; /evidence=ECO:0000305|PubMed:19855092; CARBOHYD 68; /note=O-linked (Gal...) hydroxylysine; alternate; /evidence=ECO:0000269|PubMed:11912203, ECO:0000269|PubMed:23209641; CARBOHYD 71; /note=O-linked (Gal...) hydroxylysine; alternate; /evidence=ECO:0000269|Pub…
Itgav	P43406	0	0	0	34	0.64621	0	0	0	34	0.644536	NA	NA	NA	NA	NA	5.129	5.129	NA	5.129	-0.523	-0.413	11	9	1	Membrane	1044	FUNCTION: The alpha-V (ITGAV) integrins are receptors for vitronectin, cytotactin, fibronectin, fibrinogen, laminin, matrix metalloproteinase-2, osteopontin, osteomodulin, prothrombin, thrombospondin, TGFB1 and vWF (PubMed:9827803, PubMed:10025398). They recognize the sequence R-G-D in a wide array of ligands. Alpha-V integrins may play a role in embryo implantation, angiogenesis and wound healin…	SUBCELLULAR LOCATION: Cell membrane; Single-pass type I membrane protein. Cell junction, focal adhesion {ECO:0000250|UniProtKB:P06756}.	alphav-beta3 integrin-HMGB1 complex [GO:0035868]; alphav-beta3 integrin-IGF-1-IGF1R complex [GO:0035867]; cell surface [GO:0009986]; cytosol [GO:0005829]; external side of plasma membrane [GO:0009897]; filopodium membrane [GO:0031527]; focal adhesion [GO:0005925]; integrin alphav-beta3 complex [GO:0034683]; integrin alphav-beta5 complex [GO:0034684]; integrin alphav-beta6 complex [GO:0034685]; in…	SIGNAL 1..30; /evidence=ECO:0000250	DISULFID 89..97; /evidence=ECO:0000250|UniProtKB:P06756; DISULFID 138..158; /evidence=ECO:0000250|UniProtKB:P06756; DISULFID 172..185; /evidence=ECO:0000250|UniProtKB:P06756; DISULFID 491..502; /evidence=ECO:0000250|UniProtKB:P06756; DISULFID 508..565; /evidence=ECO:0000250|UniProtKB:P06756; DISULFID 626..632; /evidence=ECO:0000250|UniProtKB:P06756; DISULFID 698..711; /evidence=ECO:0000250|UniPro…	TRANSMEM 989..1012; /note=Helical; /evidence=ECO:0000255	NA	TOPO_DOM 31..988; /note=Extracellular; /evidence=ECO:0000255; TOPO_DOM 1013..1044; /note=Cytoplasmic; /evidence=ECO:0000255	CARBOHYD 74; /note=N-linked (GlcNAc...) asparagine; /evidence=ECO:0000269|PubMed:19349973, ECO:0000269|PubMed:19656770; CARBOHYD 290; /note=N-linked (GlcNAc...) asparagine; /evidence=ECO:0000255; CARBOHYD 296; /note=N-linked (GlcNAc...) asparagine; /evidence=ECO:0000255; CARBOHYD 615; /note=N-linked (GlcNAc...) asparagine; /evidence=ECO:0000269|PubMed:19349973, ECO:0000269|PubMed:19656770; CARBOH…
Txndc12	Q9CQU0	0	0	0	4	0.59195	0	0	0	7	0.697407	NA	NA	NA	NA	NA	2.322	3	NA	2.7	-0.147	-0.079	1	1	0	Luminal	170	FUNCTION: Protein-disulfide reductase of the endoplasmic reticulum that promotes disulfide bond formation in client proteins through its thiol-disulfide oxidase activity. {ECO:0000250|UniProtKB:O95881}.	SUBCELLULAR LOCATION: Endoplasmic reticulum lumen {ECO:0000255|PROSITE-ProRule:PRU10138, ECO:0000269|PubMed:12930873}.	endoplasmic reticulum [GO:0005783]; endoplasmic reticulum lumen [GO:0005788]	SIGNAL 1..24; /evidence=ECO:0000250|UniProtKB:O95881	DISULFID 64..67; /note=Redox-active; /evidence=ECO:0000255|PROSITE-ProRule:PRU00691		NA		CARBOHYD 128; /note=N-linked (GlcNAc...) asparagine; /evidence=ECO:0000255
Pla2g12a	Q9EPR2	0	0	0	3	0.54253	0	0	0	20	0.930216	0	0	0	1	0.430731	2	4.392	1	3.17	0.112	-0.435	0	0	0	Luminal	192	FUNCTION: PA2 catalyzes the calcium-dependent hydrolysis of the 2-acyl groups in 3-sn-phosphoglycerides. Does not exhibit detectable activity toward sn-2-arachidonoyl- or linoleoyl-phosphatidylcholine or -phosphatidylethanolamine (By similarity). {ECO:0000250}.	SUBCELLULAR LOCATION: Secreted. Cytoplasm {ECO:0000250}.	cytoplasm [GO:0005737]; extracellular region [GO:0005576]	SIGNAL 1..25; /evidence=ECO:0000255			NA
Aoc3	O70423	0	1	0	20	0.593376	0	0	0	27	0.661747	NA	NA	NA	NA	NA	4.392	4.807	NA	4.615	-0.481	-0.094	6	3	1	Membrane	765	FUNCTION: Cell adhesion protein that participates in lymphocyte recirculation by mediating the binding of lymphocytes to peripheral lymph node vascular endothelial cells in an L-selectin-independent fashion. Has a monoamine oxidase activity. May play a role in adipogenesis (By similarity). {ECO:0000250}.	SUBCELLULAR LOCATION: Membrane {ECO:0000250}; Single-pass type II membrane protein {ECO:0000250}.	cell surface [GO:0009986]; cytoplasm [GO:0005737]; early endosome [GO:0005769]; endoplasmic reticulum [GO:0005783]; extracellular space [GO:0005615]; Golgi apparatus [GO:0005794]; intracellular membrane-bounded organelle [GO:0043231]; membrane [GO:0016020]; microvillus [GO:0005902]; plasma membrane [GO:0005886]		DISULFID 198..199; /evidence=ECO:0000250|UniProtKB:Q16853; DISULFID 404..430; /evidence=ECO:0000250|UniProtKB:P19801; DISULFID 734..741; /evidence=ECO:0000250|UniProtKB:Q16853; DISULFID 748; /note=Interchain; /evidence=ECO:0000250|UniProtKB:P19801	TRANSMEM 7..27; /note=Helical; Signal-anchor for type II membrane protein; /evidence=ECO:0000255	NA	TOPO_DOM 1..6; /note=Cytoplasmic; /evidence=ECO:0000255; TOPO_DOM 28..765; /note=Extracellular; /evidence=ECO:0000255	CARBOHYD 137; /note=N-linked (GlcNAc...) asparagine; /evidence=ECO:0000250|UniProtKB:P19801; CARBOHYD 212; /note=O-linked (GalNAc...) threonine; /evidence=ECO:0000250|UniProtKB:Q16853; CARBOHYD 232; /note=N-linked (GlcNAc...) asparagine; /evidence=ECO:0000250|UniProtKB:Q16853; CARBOHYD 294; /note=N-linked (GlcNAc...) asparagine; /evidence=ECO:0000250|UniProtKB:Q16853; CARBOHYD 592; /note=N-linked…
Pgd	Q9DCD0	0	0	0	5	0.509027	0	0	0	44	0.902549	0	0	0	5	0.481624	2.585	5.492	2.585	4.248	-0.458	0.714	0	0	0	Non-ER	483	FUNCTION: Catalyzes the oxidative decarboxylation of 6-phosphogluconate to ribulose 5-phosphate and CO(2), with concomitant reduction of NADP to NADPH. {ECO:0000250}.	SUBCELLULAR LOCATION: Cytoplasm {ECO:0000250}.	cytosol [GO:0005829]; intracellular membrane-bounded organelle [GO:0043231]				NA
Slc25a1	Q8JZU2	0	0	0	8	0.605387	0	0	2	23	0.784709	0	0	0	1	0.429437	3.17	3	1	2.663	-1.555	0.279	0	0	6	Non-ER	311	FUNCTION: Mitochondrial electroneutral antiporter that exports citrate from the mitochondria into the cytosol in exchange for malate. Also able to mediate the exchange of citrate for isocitrate, phosphoenolpyruvate, cis-aconitate and to a lesser extend cis-aconitate, maleate and succinate. In the cytoplasm citrate is important in the regulation of glycolysis through a feedback mechanism and in th…	SUBCELLULAR LOCATION: Mitochondrion inner membrane {ECO:0000269|PubMed:12865426}; Multi-pass membrane protein {ECO:0000255}. Mitochondrion membrane {ECO:0000269|PubMed:18775783}; Multi-pass membrane protein {ECO:0000255}.	mitochondrial inner membrane [GO:0005743]; mitochondrion [GO:0005739]			TRANSMEM 29..46; /note=Helical; Name=1; /evidence=ECO:0000255; TRANSMEM 86..105; /note=Helical; Name=2; /evidence=ECO:0000255; TRANSMEM 129..143; /note=Helical; Name=3; /evidence=ECO:0000255; TRANSMEM 183..202; /note=Helical; Name=4; /evidence=ECO:0000255; TRANSMEM 224..241; /note=Helical; Name=5; /evidence=ECO:0000255; TRANSMEM 278..297; /note=Helical; Name=6; /evidence=ECO:0000255	NA
Mlec	Q6ZQI3	0	0	0	6	0.573912	0	0	0	21	0.845323	0	0	0	1	0.413478	2.807	4.459	1	3.369	0.545	1.007	1	0	1	Membrane	291	FUNCTION: Carbohydrate-binding protein with a strong ligand preference for Glc2-N-glycan. May play a role in the early steps of protein N-glycosylation (By similarity). {ECO:0000250}.	SUBCELLULAR LOCATION: Endoplasmic reticulum membrane {ECO:0000250}; Single-pass type I membrane protein {ECO:0000250}.	endoplasmic reticulum [GO:0005783]; endoplasmic reticulum membrane [GO:0005789]; membrane [GO:0016020]; oligosaccharyltransferase complex [GO:0008250]	SIGNAL 1..30; /evidence=ECO:0000255		TRANSMEM 269..289; /note=Helical; /evidence=ECO:0000255	NA	TOPO_DOM 31..268; /note=Lumenal; /evidence=ECO:0000255; TOPO_DOM 290..291; /note=Cytoplasmic; /evidence=ECO:0000255	CARBOHYD 267; /note=N-linked (GlcNAc...) asparagine; /evidence=ECO:0000255
Pon3	Q62087	0	0	0	6	0.550895	0	0	0	23	0.81727	0	0	0	3	0.462947	2.807	4.585	2	3.544	-0.507	-0.964	3	1	0	Luminal	354	FUNCTION: Has low activity towards the organophosphate paraxon and aromatic carboxylic acid esters. Rapidly hydrolyzes lactones such as statin prodrugs (e.g. lovastatin). Hydrolyzes aromatic lactones and 5- or 6-member ring lactones with aliphatic substituents but not simple lactones or those with polar substituents (By similarity). {ECO:0000250}.	SUBCELLULAR LOCATION: Secreted, extracellular space {ECO:0000250}.	extracellular space [GO:0005615]; intracellular membrane-bounded organelle [GO:0043231]	SIGNAL 1..?; /note=Not cleaved; /evidence=ECO:0000255	DISULFID 42..352; /evidence=ECO:0000250		NA		CARBOHYD 50; /note=N-linked (GlcNAc...) asparagine; /evidence=ECO:0000255; CARBOHYD 269; /note=N-linked (GlcNAc...) asparagine; /evidence=ECO:0000255; CARBOHYD 323; /note=N-linked (GlcNAc...) asparagine; /evidence=ECO:0000255
Rpn1	Q91YQ5	0	0	0	11	0.558093	0	0	0	50	0.878575	0	0	0	1	0.396246	3.585	5.672	1	4.437	0.965	0.849	1	0	1	Membrane	608	FUNCTION: Subunit of the oligosaccharyl transferase (OST) complex that catalyzes the initial transfer of a defined glycan (Glc(3)Man(9)GlcNAc(2) in eukaryotes) from the lipid carrier dolichol-pyrophosphate to an asparagine residue within an Asn-X-Ser/Thr consensus motif in nascent polypeptide chains, the first step in protein N-glycosylation. N-glycosylation occurs cotranslationally and the compl…	SUBCELLULAR LOCATION: Endoplasmic reticulum {ECO:0000250|UniProtKB:E2RQ08, ECO:0000250|UniProtKB:Q9GMB0}. Endoplasmic reticulum membrane; Single-pass type I membrane protein {ECO:0000305}. Melanosome {ECO:0000250|UniProtKB:P04843}.	cytosol [GO:0005829]; endoplasmic reticulum [GO:0005783]; endoplasmic reticulum membrane [GO:0005789]; melanosome [GO:0042470]; oligosaccharyltransferase complex [GO:0008250]; rough endoplasmic reticulum [GO:0005791]	SIGNAL 1..25; /evidence=ECO:0000250		TRANSMEM 441..458; /note=Helical; /evidence=ECO:0000255	NA	TOPO_DOM 26..440; /note=Lumenal; /evidence=ECO:0000255; TOPO_DOM 459..608; /note=Cytoplasmic; /evidence=ECO:0000255	CARBOHYD 300; /note=N-linked (GlcNAc...) asparagine; /evidence=ECO:0000255
Stt3a	P46978	0	1	1	31	0.670247	0	0	0	33	0.729463	0	0	0	1	0.394087	4	5.087	1	4.115	1.328	1.371	3	0	13	Membrane	705	FUNCTION: Catalytic subunit of the oligosaccharyl transferase (OST) complex that catalyzes the initial transfer of a defined glycan (Glc(3)Man(9)GlcNAc(2) in eukaryotes) from the lipid carrier dolichol-pyrophosphate to an asparagine residue within an Asn-X-Ser/Thr consensus motif in nascent polypeptide chains, the first step in protein N-glycosylation (By similarity). N-glycosylation occurs cotra…	SUBCELLULAR LOCATION: Endoplasmic reticulum {ECO:0000269|PubMed:12887896, ECO:0000269|PubMed:15781470}. Endoplasmic reticulum membrane {ECO:0000269|PubMed:15781470}; Multi-pass membrane protein {ECO:0000269|PubMed:15781470}.	endoplasmic reticulum membrane [GO:0005789]; membrane [GO:0016020]; oligosaccharyltransferase complex [GO:0008250]; oligosaccharyltransferase III complex [GO:0035000]			TRANSMEM 18..38; /note=Helical; /evidence=ECO:0000255; TRANSMEM 120..138; /note=Helical; /evidence=ECO:0000250|UniProtKB:P39007; TRANSMEM 141..158; /note=Helical; /evidence=ECO:0000250|UniProtKB:P39007; TRANSMEM 170..189; /note=Helical; /evidence=ECO:0000250|UniProtKB:P39007; TRANSMEM 192..206; /note=Helical; /evidence=ECO:0000250|UniProtKB:P39007; TRANSMEM 212..228; /note=Helical; /evidence=ECO:…	NA	TOPO_DOM 1..17; /note=Cytoplasmic; /evidence=ECO:0000305; TOPO_DOM 39..119; /note=Lumenal; /evidence=ECO:0000305; TOPO_DOM 139..140; /note=Cytoplasmic; /evidence=ECO:0000305; TOPO_DOM 159..169; /note=Lumenal; /evidence=ECO:0000305; TOPO_DOM 190..191; /note=Cytoplasmic; /evidence=ECO:0000305; TOPO_DOM 207..211; /note=Lumenal; /evidence=ECO:0000305; TOPO_DOM 229..233; /note=Cytoplasmic; /evidence=E…	CARBOHYD 537; /note=N-linked (GlcNAc...) asparagine; /evidence=ECO:0000255|PROSITE-ProRule:PRU00498; CARBOHYD 544; /note=N-linked (GlcNAc...) asparagine; /evidence=ECO:0000255|PROSITE-ProRule:PRU00498; CARBOHYD 548; /note=N-linked (GlcNAc...) (high mannose) asparagine; /evidence=ECO:0000269|PubMed:19349973
Tecr	Q9CY27	0	0	0	5	0.596514	0	0	0	9	0.622899	NA	NA	NA	NA	NA	2.585	3.322	NA	3	-0.286	0.177	2	0	3	Membrane	308	FUNCTION: Involved in both the production of very long-chain fatty acids for sphingolipid synthesis and the degradation of the sphingosine moiety in sphingolipids through the sphingosine 1-phosphate metabolic pathway (By similarity). Catalyzes the last of the four reactions of the long-chain fatty acids elongation cycle (By similarity). This endoplasmic reticulum-bound enzymatic process, allows t…	SUBCELLULAR LOCATION: Endoplasmic reticulum membrane {ECO:0000250|UniProtKB:Q9NZ01}; Multi-pass membrane protein {ECO:0000255}.	endoplasmic reticulum [GO:0005783]; endoplasmic reticulum membrane [GO:0005789]			TRANSMEM 87..107; /note=Helical; /evidence=ECO:0000255; TRANSMEM 194..214; /note=Helical; /evidence=ECO:0000255; TRANSMEM 255..275; /note=Helical; /evidence=ECO:0000255	NA		CARBOHYD 164; /note=N-linked (GlcNAc...) asparagine; /evidence=ECO:0000255; CARBOHYD 247; /note=N-linked (GlcNAc...) asparagine; /evidence=ECO:0000255
Edem1	Q925U4	0	0	0	13	0.569668	0	0	0	21	0.642244	NA	NA	NA	NA	NA	3.807	4.459	NA	4.17	0.758	0.628	4	0	1	Membrane	652	FUNCTION: Extracts misfolded glycoproteins, but not glycoproteins undergoing productive folding, from the calnexin cycle. It is directly involved in endoplasmic reticulum-associated degradation (ERAD) and targets misfolded glycoproteins for degradation in an N-glycan-independent manner, probably by forming a complex with SEL1L. It has low mannosidase activity, catalyzing mannose trimming from Man…	SUBCELLULAR LOCATION: Endoplasmic reticulum membrane {ECO:0000250}; Single-pass type II membrane protein {ECO:0000305}.	aggresome [GO:0016235]; endoplasmic reticulum [GO:0005783]; endoplasmic reticulum membrane [GO:0005789]; endoplasmic reticulum quality control compartment [GO:0044322]			TRANSMEM 5..25; /note=Helical; Signal-anchor for type II membrane protein; /evidence=ECO:0000255	NA	TOPO_DOM 1..4; /note=Cytoplasmic; /evidence=ECO:0000255; TOPO_DOM 26..652; /note=Lumenal; /evidence=ECO:0000255	CARBOHYD 176; /note=N-linked (GlcNAc...) asparagine; /evidence=ECO:0000255; CARBOHYD 193; /note=N-linked (GlcNAc...) asparagine; /evidence=ECO:0000255; CARBOHYD 294; /note=N-linked (GlcNAc...) asparagine; /evidence=ECO:0000255; CARBOHYD 337; /note=N-linked (GlcNAc...) asparagine; /evidence=ECO:0000255
Srprb	P47758	0	0	0	7	0.607206	0	0	0	7	0.601749	NA	NA	NA	NA	NA	3	3	NA	3	1.24	1.552	0	0	1	Membrane	269	FUNCTION: Component of the SRP (signal recognition particle) receptor (PubMed:7844142). Ensures, in conjunction with the signal recognition particle, the correct targeting of the nascent secretory proteins to the endoplasmic reticulum membrane system (PubMed:7844142). May mediate the membrane association of SR (PubMed:7844142). {ECO:0000269|PubMed:7844142}.	SUBCELLULAR LOCATION: Endoplasmic reticulum membrane {ECO:0000250|UniProtKB:O13950}; Single-pass membrane protein {ECO:0000255}.	cytoplasm [GO:0005737]; cytoplasmic microtubule [GO:0005881]; membrane [GO:0016020]; signal recognition particle receptor complex [GO:0005785]			TRANSMEM 35..55; /note=Helical; /evidence=ECO:0000255	NA
Slc25a42	Q8R0Y8	0	0	0	6	0.562964	3	2	7	43	0.735554	0	0	0	3	0.472482	2.807	2.459	2	2.459	-0.538	-0.558	0	0	6	Non-ER	318	FUNCTION: Mitochondrial carrier mediating the transport of coenzyme A (CoA) in mitochondria in exchange for intramitochondrial (deoxy)adenine nucleotides and adenosine 3',5'-diphosphate. {ECO:0000250}.	SUBCELLULAR LOCATION: Mitochondrion inner membrane; Multi-pass membrane protein.	mitochondrial inner membrane [GO:0005743]; mitochondrion [GO:0005739]			TRANSMEM 33..53; /note=Helical; Name=1; /evidence=ECO:0000255; TRANSMEM 89..109; /note=Helical; Name=2; /evidence=ECO:0000255; TRANSMEM 135..155; /note=Helical; Name=3; /evidence=ECO:0000255; TRANSMEM 186..206; /note=Helical; Name=4; /evidence=ECO:0000255; TRANSMEM 230..250; /note=Helical; Name=5; /evidence=ECO:0000255; TRANSMEM 293..313; /note=Helical; Name=6; /evidence=ECO:0000255	NA
Spcs3	Q6ZWQ7	0	0	0	7	0.68213	0	0	0	3	0.53795	NA	NA	NA	NA	NA	3	2	NA	2.585	0.519	0.253	1	0	1	Membrane	180	FUNCTION: Essential component of the signal peptidase complex (SPC) which catalyzes the cleavage of N-terminal signal sequences from nascent proteins as they are translocated into the lumen of the endoplasmic reticulum (By similarity). Essential for the SPC catalytic activity, possibly by stabilizing and positioning the active center of the complex close to the lumenal surface (By similarity). {E…	SUBCELLULAR LOCATION: Endoplasmic reticulum membrane {ECO:0000250|UniProtKB:P61008}; Single-pass type II membrane protein {ECO:0000250|UniProtKB:P61008}.	endoplasmic reticulum [GO:0005783]; signal peptidase complex [GO:0005787]			TRANSMEM 12..32; /note=Helical; Signal-anchor for type II membrane protein; /evidence=ECO:0000255	NA	TOPO_DOM 1..11; /note=Cytoplasmic; /evidence=ECO:0000250|UniProtKB:P61008; TOPO_DOM 33..180; /note=Lumenal; /evidence=ECO:0000250|UniProtKB:P61008	CARBOHYD 141; /note=N-linked (GlcNAc...) asparagine; /evidence=ECO:0000255
Acvr1c	Q8K348	0	0	0	10	0.596153	0	0	0	11	0.605828	NA	NA	NA	NA	NA	3.459	3.585	NA	3.524	-0.456	-0.964	0	0	1	Membrane	493	FUNCTION: Serine/threonine protein kinase which forms a receptor complex on ligand binding. The receptor complex consisting of 2 type II and 2 type I transmembrane serine/threonine kinases. Type II receptors phosphorylate and activate type I receptors which autophosphorylate, then bind and activate SMAD transcriptional regulators, SMAD2 and SMAD3. Receptor for activin AB, activin B and NODAL. Pla…	SUBCELLULAR LOCATION: Membrane {ECO:0000250}; Single-pass type I membrane protein {ECO:0000250}.	activin receptor complex [GO:0048179]; cell surface [GO:0009986]; cytoplasm [GO:0005737]; plasma membrane [GO:0005886]; receptor complex [GO:0043235]	SIGNAL 1..25; /evidence=ECO:0000255		TRANSMEM 114..134; /note=Helical; /evidence=ECO:0000255	NA	TOPO_DOM 27..113; /note=Extracellular; /evidence=ECO:0000255; TOPO_DOM 135..493; /note=Cytoplasmic; /evidence=ECO:0000255
Adprh	P54923	0	0	0	5	0.53104	0	0	0	13	0.665587	NA	NA	NA	NA	NA	2.585	3.807	NA	3.322	0.253	0.331	0	0	0	Non-ER	362	FUNCTION: Specifically acts as an arginine mono-ADP-ribosylhydrolase by mediating the removal of mono-ADP-ribose attached to arginine residues on proteins. {ECO:0000269|PubMed:8349667}.		cytosol [GO:0005829]; extracellular space [GO:0005615]				NA
Pigx	Q99LV7	0	0	0	5	0.569059	0	0	0	7	0.61341	NA	NA	NA	NA	NA	2.585	3	NA	2.807	-0.077	-0.282	1	0	1	Membrane	254	FUNCTION: Essential component of glycosylphosphatidylinositol-mannosyltransferase 1 which transfers the first of the 4 mannoses in the GPI-anchor precursors during GPI-anchor biosynthesis. Probably acts by stabilizing the mannosyltransferase PIGM (By similarity). {ECO:0000250}.	SUBCELLULAR LOCATION: Endoplasmic reticulum membrane {ECO:0000250}; Single-pass type I membrane protein {ECO:0000250}.	endoplasmic reticulum membrane [GO:0005789]	SIGNAL 1..22; /evidence=ECO:0000255		TRANSMEM 227..247; /note=Helical; /evidence=ECO:0000255	NA	TOPO_DOM 23..226; /note=Lumenal; /evidence=ECO:0000255; TOPO_DOM 248..254; /note=Cytoplasmic; /evidence=ECO:0000255	CARBOHYD 211; /note=N-linked (GlcNAc...) asparagine; /evidence=ECO:0000255
Crtap	Q9CYD3	0	0	0	10	0.600973	0	0	0	8	0.560936	NA	NA	NA	NA	NA	3.459	3.17	NA	3.322	-0.05	0.035	2	0	0	Luminal	400	FUNCTION: Necessary for efficient 3-hydroxylation of fibrillar collagen prolyl residues. {ECO:0000269|PubMed:17055431}.	SUBCELLULAR LOCATION: Secreted, extracellular space, extracellular matrix.	endoplasmic reticulum [GO:0005783]; extracellular space [GO:0005615]; protein-containing complex [GO:0032991]	SIGNAL 1..25; /evidence=ECO:0000255			NA		CARBOHYD 86; /note=N-linked (GlcNAc...) asparagine; /evidence=ECO:0000255; CARBOHYD 362; /note=N-linked (GlcNAc...) asparagine; /evidence=ECO:0000255
Arf4	P61750	0	0	0	4	0.583877	0	0	0	4	0.576123	NA	NA	NA	NA	NA	2.322	2.322	NA	2.322	1.106	1.025	0	0	0	Non-ER	180	FUNCTION: GTP-binding protein that functions as an allosteric activator of the cholera toxin catalytic subunit, an ADP-ribosyltransferase. Involved in protein trafficking; may modulate vesicle budding and uncoating within the Golgi apparatus.	SUBCELLULAR LOCATION: Golgi apparatus. Membrane {ECO:0000250|UniProtKB:P18085}; Lipid-anchor {ECO:0000250|UniProtKB:P18085}.	cytoplasm [GO:0005737]; cytosol [GO:0005829]; dendritic spine [GO:0043197]; glutamatergic synapse [GO:0098978]; Golgi apparatus [GO:0005794]; plasma membrane [GO:0005886]; ruffle membrane [GO:0032587]				NA
Stt3b	Q3TDQ1	0	0	0	22	0.611509	0	0	0	32	0.683749	0	0	0	1	0.39215	4.524	5.044	1	4.273	0.526	0.356	4	0	13	Membrane	823	FUNCTION: Catalytic subunit of the oligosaccharyl transferase (OST) complex that catalyzes the initial transfer of a defined glycan (Glc(3)Man(9)GlcNAc(2) in eukaryotes) from the lipid carrier dolichol-pyrophosphate to an asparagine residue within an Asn-X-Ser/Thr consensus motif in nascent polypeptide chains, the first step in protein N-glycosylation (By similarity). N-glycosylation occurs cotra…	SUBCELLULAR LOCATION: Endoplasmic reticulum membrane {ECO:0000250|UniProtKB:Q8TCJ2}; Multi-pass membrane protein {ECO:0000250|UniProtKB:P39007}.	endoplasmic reticulum [GO:0005783]; endoplasmic reticulum membrane [GO:0005789]; oligosaccharyltransferase complex [GO:0008250]; oligosaccharyltransferase I complex [GO:0034998]; protein-containing complex [GO:0032991]			TRANSMEM 42..83; /note=Helical; /evidence=ECO:0000250|UniProtKB:P39007; TRANSMEM 171..189; /note=Helical; /evidence=ECO:0000250|UniProtKB:P39007; TRANSMEM 192..209; /note=Helical; /evidence=ECO:0000250|UniProtKB:P39007; TRANSMEM 221..240; /note=Helical; /evidence=ECO:0000250|UniProtKB:P39007; TRANSMEM 243..257; /note=Helical; /evidence=ECO:0000250|UniProtKB:P39007; TRANSMEM 263..279; /note=Helica…	NA	TOPO_DOM 2..41; /note=Cytoplasmic; /evidence=ECO:0000305; TOPO_DOM 84..170; /note=Lumenal; /evidence=ECO:0000305; TOPO_DOM 190..191; /note=Cytoplasmic; /evidence=ECO:0000305; TOPO_DOM 210..220; /note=Lumenal; /evidence=ECO:0000305; TOPO_DOM 241..242; /note=Cytoplasmic; /evidence=ECO:0000305; TOPO_DOM 258..262; /note=Lumenal; /evidence=ECO:0000305; TOPO_DOM 280..284; /note=Cytoplasmic; /evidence=E…	CARBOHYD 613; /note=N-linked (GlcNAc...) asparagine; /evidence=ECO:0000255|PROSITE-ProRule:PRU00498; CARBOHYD 620; /note=N-linked (GlcNAc...) asparagine; /evidence=ECO:0000255|PROSITE-ProRule:PRU00498; CARBOHYD 624; /note=N-linked (GlcNAc...) (high mannose) asparagine; /evidence=ECO:0000269|PubMed:19349973; CARBOHYD 638; /note=N-linked (GlcNAc...) asparagine; /evidence=ECO:0000269|PubMed:19349973
Tmed2	Q9R0Q3	0	0	0	5	0.621619	0	0	0	3	0.540572	NA	NA	NA	NA	NA	2.585	2	NA	2.322	0.287	-0.099	0	0	1	Membrane	201	FUNCTION: Involved in vesicular protein trafficking. Mainly functions in the early secretory pathway but also in post-Golgi membranes. Thought to act as cargo receptor at the lumenal side for incorporation of secretory cargo molecules into transport vesicles and to be involved in vesicle coat formation at the cytoplasmic side. In COPII vesicle-mediated anterograde transport involved in the transp…	SUBCELLULAR LOCATION: Cytoplasmic vesicle membrane {ECO:0000250|UniProtKB:Q15363}; Single-pass type I membrane protein {ECO:0000255}. Cytoplasmic vesicle, COPI-coated vesicle membrane {ECO:0000250|UniProtKB:Q15363}; Single-pass type I membrane protein {ECO:0000255}. Golgi apparatus, cis-Golgi network membrane {ECO:0000250|UniProtKB:Q15363}; Single-pass type I membrane protein {ECO:0000255}. Golgi…	COPI-coated vesicle [GO:0030137]; COPI-coated vesicle membrane [GO:0030663]; COPII-coated ER to Golgi transport vesicle [GO:0030134]; endoplasmic reticulum [GO:0005783]; endoplasmic reticulum membrane [GO:0005789]; endoplasmic reticulum-Golgi intermediate compartment [GO:0005793]; endoplasmic reticulum-Golgi intermediate compartment membrane [GO:0033116]; Golgi apparatus [GO:0005794]; Golgi ciste…	SIGNAL 1..20; /evidence=ECO:0000255		TRANSMEM 169..189; /note=Helical; /evidence=ECO:0000255	NA	TOPO_DOM 21..168; /note=Lumenal; /evidence=ECO:0000255; TOPO_DOM 190..201; /note=Cytoplasmic; /evidence=ECO:0000255
Slc25a35	Q5SWT3	0	0	0	2	0.486119	0	0	1	17	0.737502	NA	NA	NA	NA	NA	1.585	3.17	NA	2.585	-0.216	0.022	0	0	6	Non-ER	300		SUBCELLULAR LOCATION: Mitochondrion inner membrane {ECO:0000250}; Multi-pass membrane protein {ECO:0000250}.	mitochondrial inner membrane [GO:0005743]; mitochondrion [GO:0005739]			TRANSMEM 38..58; /note=Helical; Name=1; /evidence=ECO:0000255; TRANSMEM 59..79; /note=Helical; Name=2; /evidence=ECO:0000255; TRANSMEM 91..119; /note=Helical; Name=3; /evidence=ECO:0000255; TRANSMEM 169..190; /note=Helical; Name=4; /evidence=ECO:0000255; TRANSMEM 205..225; /note=Helical; Name=5; /evidence=ECO:0000255; TRANSMEM 277..300; /note=Helical; Name=6; /evidence=ECO:0000255	NA
Lpl	P11152	2	7	9	32	0.557128	10	2	1	56	0.621585	0	0	0	7	0.525665	1.722	4.833	3	3.73	-0.444	-0.818	2	5	0	Luminal	474	FUNCTION: Key enzyme in triglyceride metabolism. Catalyzes the hydrolysis of triglycerides from circulating chylomicrons and very low density lipoproteins (VLDL), and thereby plays an important role in lipid clearance from the blood stream, lipid utilization and storage (PubMed:8675619). Although it has both phospholipase and triglyceride lipase activities it is primarily a triglyceride lipase wi…	SUBCELLULAR LOCATION: Cell membrane {ECO:0000269|PubMed:20620994, ECO:0000269|PubMed:24726386, ECO:0000269|PubMed:27811232}; Peripheral membrane protein {ECO:0000269|PubMed:20620994, ECO:0000269|PubMed:24726386, ECO:0000269|PubMed:27811232}; Extracellular side {ECO:0000269|PubMed:20620994, ECO:0000269|PubMed:24726386, ECO:0000269|PubMed:27811232}. Secreted {ECO:0000269|PubMed:17403372, ECO:000026…	catalytic complex [GO:1902494]; cell surface [GO:0009986]; chylomicron [GO:0042627]; extracellular space [GO:0005615]; plasma membrane [GO:0005886]; very-low-density lipoprotein particle [GO:0034361]	SIGNAL 1..27; /evidence=ECO:0000255	DISULFID 54..67; /evidence=ECO:0000255|PROSITE-ProRule:PRU00152; DISULFID 243..266; /evidence=ECO:0000255|PROSITE-ProRule:PRU00152; DISULFID 291..310; /evidence=ECO:0000255|PROSITE-ProRule:PRU00152; DISULFID 302..305; /evidence=ECO:0000255|PROSITE-ProRule:PRU00152; DISULFID 445..465; /evidence=ECO:0000255|PROSITE-ProRule:PRU00152		NA		CARBOHYD 70; /note=N-linked (GlcNAc...) asparagine; /evidence=ECO:0000255; CARBOHYD 386; /note=N-linked (GlcNAc...) asparagine; /evidence=ECO:0000255
Sts	P50427	0	0	0	15	0.595081	0	0	0	12	0.555651	NA	NA	NA	NA	NA	4	3.7	NA	3.858	NA	NA	2	4	2	Membrane	624	FUNCTION: Catalyzes the conversion of sulfated steroid precursors, such as dehydroepiandrosterone sulfate (DHEA-S) and estrone sulfate to the free steroid. {ECO:0000250|UniProtKB:P08842}.	SUBCELLULAR LOCATION: Microsome membrane {ECO:0000250|UniProtKB:P08842}; Multi-pass membrane protein. Endoplasmic reticulum membrane {ECO:0000250|UniProtKB:P08842}; Multi-pass membrane protein {ECO:0000305}. Note=The sequence shows several membrane-spanning domains that could serve to anchor the protein in the microsomal membrane.	endoplasmic reticulum membrane [GO:0005789]; intracellular membrane-bounded organelle [GO:0043231]; membrane [GO:0016020]; nuclear envelope [GO:0005635]	SIGNAL 1..22; /evidence=ECO:0000255	DISULFID 149..156; /evidence=ECO:0000250; DISULFID 178..250; /evidence=ECO:0000250; DISULFID 454..495; /evidence=ECO:0000250; DISULFID 487..493; /evidence=ECO:0000250	TRANSMEM 193..216; /note=Helical; /evidence=ECO:0000250|UniProtKB:P08842; TRANSMEM 221..242; /note=Helical; /evidence=ECO:0000250|UniProtKB:P08842	NA	TOPO_DOM 24..192; /note=Lumenal; /evidence=ECO:0000250|UniProtKB:P08842; TOPO_DOM 217..220; /note=Cytoplasmic; /evidence=ECO:0000250|UniProtKB:P08842; TOPO_DOM 243..624; /note=Lumenal; /evidence=ECO:0000250, ECO:0000250|UniProtKB:P08842	CARBOHYD 55; /note=N-linked (GlcNAc...) asparagine; /evidence=ECO:0000255; CARBOHYD 465; /note=N-linked (GlcNAc...) asparagine; /evidence=ECO:0000255
Tmed5	Q9CXE7	0	0	0	3	0.526519	0	0	0	12	0.759097	0	0	0	1	0.422513	2	3.7	1	2.663	0.191	-1.29	0	0	1	Membrane	229	FUNCTION: Potential role in vesicular protein trafficking, mainly in the early secretory pathway. Required for the maintenance of the Golgi apparatus; involved in protein exchange between Golgi stacks during assembly. Probably not required for COPI-vesicle-mediated retrograde transport (By similarity). {ECO:0000250}.	SUBCELLULAR LOCATION: Endoplasmic reticulum membrane {ECO:0000250}; Single-pass type I membrane protein {ECO:0000250}. Golgi apparatus, cis-Golgi network membrane {ECO:0000250}; Single-pass type I membrane protein {ECO:0000250}. Endoplasmic reticulum-Golgi intermediate compartment membrane {ECO:0000250}; Single-pass type I membrane protein {ECO:0000250}. Note=Probably cycles between compartments …	cis-Golgi network [GO:0005801]; COPII-coated ER to Golgi transport vesicle [GO:0030134]; endoplasmic reticulum [GO:0005783]; endoplasmic reticulum exit site [GO:0070971]; endoplasmic reticulum membrane [GO:0005789]; endoplasmic reticulum-Golgi intermediate compartment [GO:0005793]; endoplasmic reticulum-Golgi intermediate compartment membrane [GO:0033116]; Golgi apparatus [GO:0005794]	SIGNAL 1..27; /evidence=ECO:0000255		TRANSMEM 197..217; /note=Helical; /evidence=ECO:0000255	NA	TOPO_DOM 28..196; /note=Lumenal; /evidence=ECO:0000255; TOPO_DOM 218..229; /note=Cytoplasmic; /evidence=ECO:0000255
Ndufa9	Q9DC69	0	0	0	16	0.703853	0	1	0	5	0.496401	NA	NA	NA	NA	NA	4.087	2.585	NA	3.524	-0.541	-0.864	0	0	0	Non-ER	377	FUNCTION: Accessory subunit of the mitochondrial membrane respiratory chain NADH dehydrogenase (Complex I), that is believed not to be involved in catalysis. Complex I functions in the transfer of electrons from NADH to the respiratory chain. The immediate electron acceptor for the enzyme is believed to be ubiquinone. {ECO:0000250|UniProtKB:Q16795}.	SUBCELLULAR LOCATION: Mitochondrion matrix {ECO:0000250|UniProtKB:Q16795}.	mitochondrial inner membrane [GO:0005743]; mitochondrial matrix [GO:0005759]; mitochondrial membrane [GO:0031966]; mitochondrial respiratory chain complex I [GO:0005747]; mitochondrion [GO:0005739]				NA
Fam3a	Q9D8T0	0	0	0	2	0.507105	0	0	0	8	0.658549	NA	NA	NA	NA	NA	1.585	3.17	NA	2.585	0.021	0.094	0	2	0	Luminal	230		SUBCELLULAR LOCATION: Secreted {ECO:0000305}.	extracellular space [GO:0005615]	SIGNAL 1..33; /evidence=ECO:0000255	DISULFID 59..87; /evidence=ECO:0000250; DISULFID 65..222; /evidence=ECO:0000250		NA
Magt1	Q9CQY5	0	0	0	6	0.546825	0	0	0	14	0.678675	0	0	0	2	0.432949	2.807	3.907	1.585	3.059	1.095	0.767	1	1	4	Membrane	335	FUNCTION: Accessory component of the STT3B-containing form of the N-oligosaccharyl transferase (OST) complex which catalyzes the transfer of a high mannose oligosaccharide from a lipid-linked oligosaccharide donor to an asparagine residue within an Asn-X-Ser/Thr consensus motif in nascent polypeptide chains. Involved in N-glycosylation of STT3B-dependent substrates. Specifically required for the …	SUBCELLULAR LOCATION: Cell membrane {ECO:0000250|UniProtKB:Q9H0U3}; Multi-pass membrane protein {ECO:0000250|UniProtKB:Q9H0U3}. Endoplasmic reticulum {ECO:0000250|UniProtKB:Q9H0U3}. Endoplasmic reticulum membrane {ECO:0000250}; Multi-pass membrane protein {ECO:0000250}.	endoplasmic reticulum [GO:0005783]; endoplasmic reticulum membrane [GO:0005789]; oligosaccharyltransferase complex [GO:0008250]; plasma membrane [GO:0005886]	SIGNAL 1..29; /evidence=ECO:0000255	DISULFID 87..90; /note=Redox-active; /evidence=ECO:0000250	TRANSMEM 185..205; /note=Helical; /evidence=ECO:0000255; TRANSMEM 210..230; /note=Helical; /evidence=ECO:0000255; TRANSMEM 271..291; /note=Helical; /evidence=ECO:0000255; TRANSMEM 301..321; /note=Helical; /evidence=ECO:0000255	NA	TOPO_DOM 30..184; /note=Extracellular; /evidence=ECO:0000255; TOPO_DOM 206..209; /note=Cytoplasmic; /evidence=ECO:0000255; TOPO_DOM 231..270; /note=Extracellular; /evidence=ECO:0000255; TOPO_DOM 292..300; /note=Cytoplasmic; /evidence=ECO:0000255; TOPO_DOM 322..335; /note=Extracellular; /evidence=ECO:0000255	CARBOHYD 71; /note=N-linked (GlcNAc...) asparagine; /evidence=ECO:0000255
Dpm1	O70152	0	0	0	6	0.624236	0	0	0	3	0.52238	NA	NA	NA	NA	NA	2.807	2	NA	2.459	-0.443	-0.877	0	0	0	Non-ER	260	FUNCTION: Transfers mannose from GDP-mannose to dolichol monophosphate to form dolichol phosphate mannose (Dol-P-Man) which is the mannosyl donor in pathways leading to N-glycosylation, glycosyl phosphatidylinositol membrane anchoring, and O-mannosylation of proteins; catalytic subunit of the dolichol-phosphate mannose (DPM) synthase complex. {ECO:0000305|PubMed:9535917}.	SUBCELLULAR LOCATION: Endoplasmic reticulum.	dolichol-phosphate-mannose synthase complex [GO:0033185]; endoplasmic reticulum [GO:0005783]; endoplasmic reticulum membrane [GO:0005789]; intracellular membrane-bounded organelle [GO:0043231]; membrane [GO:0016020]				NA
Bsg	P18572	0	1	0	6	0.57586	0	0	0	4	0.549575	NA	NA	NA	NA	NA	2.807	2.322	NA	2.585	-0.572	-0.784	3	3	1	Membrane	389	FUNCTION: [Isoform 1]: Essential for normal retinal maturation and development (PubMed:10967074, PubMed:11273674, PubMed:11853760). Acts as a retinal cell surface receptor for NXNL1 and plays an important role in NXNL1-mediated survival of retinal cone photoreceptors (PubMed:25957687). In association with glucose transporter SLC16A1/GLUT1 and NXNL1, promotes retinal cone survival by enhancing aer…	SUBCELLULAR LOCATION: [Isoform 1]: Cell membrane {ECO:0000269|PubMed:11273674, ECO:0000269|PubMed:25957687}; Single-pass type I membrane protein {ECO:0000250|UniProtKB:P26453}. Photoreceptor inner segment {ECO:0000269|PubMed:11853760, ECO:0000269|PubMed:25957687}. Cell projection, cilium, photoreceptor outer segment {ECO:0000269|PubMed:25957687}.; SUBCELLULAR LOCATION: [Isoform 2]: Cell membrane …	acrosomal membrane [GO:0002080]; axon [GO:0030424]; basolateral plasma membrane [GO:0016323]; endoplasmic reticulum membrane [GO:0005789]; endosome [GO:0005768]; intracellular membrane-bounded organelle [GO:0043231]; membrane raft [GO:0045121]; mitochondrion [GO:0005739]; photoreceptor inner segment [GO:0001917]; photoreceptor outer segment [GO:0001750]; plasma membrane [GO:0005886]; sarcolemma […	SIGNAL 1..21	DISULFID 44..108; /evidence=ECO:0000255|PROSITE-ProRule:PRU00114; DISULFID 157..203; /evidence=ECO:0000255|PROSITE-ProRule:PRU00114; DISULFID 242..305; /evidence=ECO:0000255|PROSITE-ProRule:PRU00114	TRANSMEM 326..349; /note=Helical; /evidence=ECO:0000255	NA	TOPO_DOM 22..325; /note=Extracellular; /evidence=ECO:0000250|UniProtKB:P26453; TOPO_DOM 350..389; /note=Cytoplasmic; /evidence=ECO:0000250|UniProtKB:P26453	CARBOHYD 160; /note=N-linked (GlcNAc...) asparagine; /evidence=ECO:0000269|PubMed:19349973, ECO:0000269|PubMed:19656770; CARBOHYD 270; /note=N-linked (GlcNAc...) asparagine; /evidence=ECO:0000269|PubMed:19349973, ECO:0000269|PubMed:19656770; CARBOHYD 306; /note=N-linked (GlcNAc...) asparagine; /evidence=ECO:0000269|PubMed:19349973
Cpn2	Q9DBB9	0	0	0	7	0.524591	0	0	0	27	0.743262	0	0	0	1	0.397999	3	4.807	1	3.663	-0.015	0.107	9	0	0	Luminal	547	FUNCTION: The 83 kDa subunit binds and stabilizes the catalytic subunit at 37 degrees Celsius and keeps it in circulation. Under some circumstances it may be an allosteric modifier of the catalytic subunit (By similarity). {ECO:0000250}.	SUBCELLULAR LOCATION: Secreted {ECO:0000250}.	collagen-containing extracellular matrix [GO:0062023]; extracellular matrix [GO:0031012]; extracellular space [GO:0005615]	SIGNAL 1..21; /evidence=ECO:0000255			NA		CARBOHYD 74; /note=N-linked (GlcNAc...) asparagine; /evidence=ECO:0000269|PubMed:16944957, ECO:0000269|PubMed:17330941; CARBOHYD 111; /note=N-linked (GlcNAc...) asparagine; /evidence=ECO:0000269|PubMed:16944957; CARBOHYD 119; /note=N-linked (GlcNAc...) asparagine; /evidence=ECO:0000269|PubMed:16944957; CARBOHYD 266; /note=N-linked (GlcNAc...) asparagine; /evidence=ECO:0000255; CARBOHYD 311; /note…
Agpat3	Q9D517	0	1	2	12	0.569127	0	0	0	7	0.551425	NA	NA	NA	NA	NA	2.115	3	NA	2.624	-0.483	-0.554	0	0	2	Membrane	376	FUNCTION: Converts 1-acyl-sn-glycerol-3-phosphate (lysophosphatidic acid or LPA) into 1,2-diacyl-sn-glycerol-3-phosphate (phosphatidic acid or PA) by incorporating an acyl moiety at the sn-2 position of the glycerol backbone (PubMed:15367102). Acts on LPA containing saturated or unsaturated fatty acids C16:0-C20:4 at the sn-1 position using C18:1, C20:4 or C18:2-CoA as the acyl donor (By similari…	SUBCELLULAR LOCATION: Endoplasmic reticulum membrane {ECO:0000269|PubMed:19114731}; Multi-pass membrane protein {ECO:0000255}. Nucleus envelope {ECO:0000250|UniProtKB:Q9NRZ7}.	endomembrane system [GO:0012505]; endoplasmic reticulum [GO:0005783]; endoplasmic reticulum membrane [GO:0005789]; nuclear envelope [GO:0005635]			TRANSMEM 125..145; /note=Helical; /evidence=ECO:0000255; TRANSMEM 317..339; /note=Helical; /evidence=ECO:0000255	NA	TOPO_DOM 1..124; /note=Cytoplasmic; /evidence=ECO:0000250|UniProtKB:Q9NRZ7; TOPO_DOM 146..316; /note=Lumenal; /evidence=ECO:0000250|UniProtKB:Q9NRZ7; TOPO_DOM 340..376; /note=Cytoplasmic; /evidence=ECO:0000250|UniProtKB:Q9NRZ7
Tmem30a	Q8VEK0	0	0	0	6	0.547957	0	0	0	8	0.574461	NA	NA	NA	NA	NA	2.807	3.17	NA	3	-0.146	-0.475	2	3	2	Membrane	364	FUNCTION: Accessory component of a P4-ATPase flippase complex which catalyzes the hydrolysis of ATP coupled to the transport of aminophospholipids from the outer to the inner leaflet of various membranes and ensures the maintenance of asymmetric distribution of phospholipids. Phospholipid translocation seems also to be implicated in vesicle formation and in uptake of lipid signaling molecules. Th…	SUBCELLULAR LOCATION: Membrane {ECO:0000269|PubMed:22253360}; Multi-pass membrane protein {ECO:0000269|PubMed:22253360}. Cell membrane {ECO:0000250}. Golgi apparatus {ECO:0000269|PubMed:22253360}. Cytoplasmic vesicle, secretory vesicle membrane {ECO:0000269|PubMed:22253360}. Apical cell membrane {ECO:0000269|PubMed:22253360}.	apical plasma membrane [GO:0016324]; early endosome membrane [GO:0031901]; endoplasmic reticulum [GO:0005783]; Golgi apparatus [GO:0005794]; late endosome membrane [GO:0031902]; phospholipid-translocating ATPase complex [GO:1990531]; plasma membrane [GO:0005886]; transport vesicle membrane [GO:0030658]		DISULFID 91..104; /evidence=ECO:0000250|UniProtKB:Q9NV96; DISULFID 94..102; /evidence=ECO:0000250|UniProtKB:Q9NV96; DISULFID 157..171; /evidence=ECO:0000250|UniProtKB:Q9NV96	TRANSMEM 50..70; /note=Helical; /evidence=ECO:0000255; TRANSMEM 329..349; /note=Helical; /evidence=ECO:0000255	NA	TOPO_DOM 2..49; /note=Cytoplasmic; /evidence=ECO:0000255; TOPO_DOM 71..328; /note=Exoplasmic loop; /evidence=ECO:0000255; TOPO_DOM 350..364; /note=Cytoplasmic; /evidence=ECO:0000255	CARBOHYD 98; /note=N-linked (GlcNAc...) asparagine; /evidence=ECO:0000255; CARBOHYD 297; /note=N-linked (GlcNAc...) asparagine; /evidence=ECO:0000255
Comt	O88587	0	0	0	9	0.654299	0	0	0	3	0.500786	NA	NA	NA	NA	NA	3.322	2	NA	2.807	-0.261	0.33	0	0	1	Membrane	265	FUNCTION: Catalyzes the O-methylation, and thereby the inactivation, of catecholamine neurotransmitters and catechol hormones. Also shortens the biological half-lives of certain neuroactive drugs, like L-DOPA, alpha-methyl DOPA and isoproterenol. {ECO:0000269|PubMed:18794526}.	SUBCELLULAR LOCATION: [Isoform Soluble]: Cytoplasm {ECO:0000250|UniProtKB:P22734}.; SUBCELLULAR LOCATION: [Isoform Membrane-bound]: Cell membrane {ECO:0000250|UniProtKB:P22734}; Single-pass type II membrane protein {ECO:0000255}; Extracellular side {ECO:0000250|UniProtKB:P22734}.	axon [GO:0030424]; cell body [GO:0044297]; cytosol [GO:0005829]; dendrite [GO:0030425]; dendritic spine [GO:0043197]; glutamatergic synapse [GO:0098978]; intracellular membrane-bounded organelle [GO:0043231]; membrane [GO:0016020]; mitochondrion [GO:0005739]; postsynapse [GO:0098794]; postsynaptic membrane [GO:0045211]			TRANSMEM 3..19; /note=Helical; Signal-anchor for type II membrane protein; /evidence=ECO:0000255	NA	TOPO_DOM 1..2; /note=Cytoplasmic; /evidence=ECO:0000255; TOPO_DOM 20..265; /note=Extracellular; /evidence=ECO:0000255
Entpd5	Q9WUZ9	0	0	1	9	0.552832	0	0	0	17	0.676039	0	0	0	1	0.40168	2.322	4.17	1	3.059	-0.184	-0.438	1	2	0	Luminal	427	FUNCTION: Hydrolyzes nucleoside diphosphates with a preference for GDP, IDP and UDP compared to ADP and CDP (PubMed:10369669, PubMed:21074248). In the lumen of the endoplasmic reticulum, hydrolyzes UDP that acts as an end-product feedback inhibitor of the UDP-Glc:glycoprotein glucosyltransferases. UMP can be transported back by an UDP-sugar antiporter to the cytosol where it is consumed to regene…	SUBCELLULAR LOCATION: Endoplasmic reticulum {ECO:0000269|PubMed:10369669}. Secreted {ECO:0000250|UniProtKB:O75356}.	endoplasmic reticulum [GO:0005783]; endoplasmic reticulum lumen [GO:0005788]; extracellular region [GO:0005576]; extracellular space [GO:0005615]; membrane [GO:0016020]	SIGNAL 1..24; /evidence=ECO:0000255	DISULFID 271..302; /evidence=ECO:0000250; DISULFID 362..376; /evidence=ECO:0000250		NA		CARBOHYD 231; /note=N-linked (GlcNAc...) asparagine; /evidence=ECO:0000255
Coq5	Q9CXI0	0	0	0	8	0.597697	0	0	0	5	0.528407	NA	NA	NA	NA	NA	3.17	2.585	NA	2.907	-0.339	-0.372	0	0	0	Non-ER	327	FUNCTION: Methyltransferase required for the conversion of 2-polyprenyl-6-methoxy-1,4-benzoquinol (DDMQH2) to 2-polyprenyl-3-methyl-6-methoxy-1,4-benzoquinol (DMQH2). {ECO:0000255|HAMAP-Rule:MF_03191}.	SUBCELLULAR LOCATION: Mitochondrion inner membrane {ECO:0000255|HAMAP-Rule:MF_03191}; Peripheral membrane protein {ECO:0000255|HAMAP-Rule:MF_03191}; Matrix side {ECO:0000255|HAMAP-Rule:MF_03191}.	extrinsic component of mitochondrial inner membrane [GO:0031314]; mitochondrial inner membrane [GO:0005743]; mitochondrial matrix [GO:0005759]; mitochondrion [GO:0005739]; protein-containing complex [GO:0032991]; ubiquinone biosynthesis complex [GO:0110142]				NA
Mtch2	Q791V5	0	0	0	3	0.506154	0	0	1	11	0.63164	NA	NA	NA	NA	NA	2	2.585	NA	2.322	-0.692	-1.059	0	0	6	Non-ER	303	FUNCTION: Protein insertase that mediates insertion of transmembrane proteins into the mitochondrial outer membrane. Catalyzes insertion of proteins with alpha-helical transmembrane regions, such as signal-anchored, tail-anchored and multi-pass membrane proteins. Does not mediate insertion of beta-barrel transmembrane proteins (By similarity). Also acts as a receptor for the truncated form of pro…	SUBCELLULAR LOCATION: Mitochondrion outer membrane {ECO:0000269|PubMed:15899861, ECO:0000269|PubMed:20436477}; Multi-pass membrane protein {ECO:0000305}.	membrane [GO:0016020]; mitochondrial inner membrane [GO:0005743]; mitochondrial outer membrane [GO:0005741]; mitochondrion [GO:0005739]			TRANSMEM 16..36; /note=Helical; Name=1; /evidence=ECO:0000255; TRANSMEM 78..92; /note=Helical; Name=2; /evidence=ECO:0000255; TRANSMEM 136..156; /note=Helical; Name=3; /evidence=ECO:0000255; TRANSMEM 181..199; /note=Helical; Name=4; /evidence=ECO:0000255; TRANSMEM 232..252; /note=Helical; Name=5; /evidence=ECO:0000255; TRANSMEM 281..303; /note=Helical; Name=6; /evidence=ECO:0000255	NA	TOPO_DOM 2..15; /note=Mitochondrial intermembrane; /evidence=ECO:0000305; TOPO_DOM 37..77; /note=Cytoplasmic; /evidence=ECO:0000305; TOPO_DOM 93..135; /note=Mitochondrial intermembrane; /evidence=ECO:0000305; TOPO_DOM 157..180; /note=Cytoplasmic; /evidence=ECO:0000305; TOPO_DOM 200..231; /note=Mitochondrial intermembrane; /evidence=ECO:0000305; TOPO_DOM 253..280; /note=Cytoplasmic; /evidence=ECO:…
Ext2	P70428	0	0	0	11	0.540602	0	0	0	16	0.576544	NA	NA	NA	NA	NA	3.585	4.087	NA	3.858	-0.302	-0.231	2	1	1	Membrane	718	FUNCTION: Glycosyltransferase required for the biosynthesis of heparan-sulfate. The EXT1/EXT2 complex possesses substantially higher glycosyltransferase activity than EXT1 or EXT2 alone. Appears to be a tumor suppressor. Required for the exosomal release of SDCBP, CD63 and syndecan. {ECO:0000250|UniProtKB:Q93063}.	SUBCELLULAR LOCATION: Endoplasmic reticulum membrane {ECO:0000250|UniProtKB:Q93063}; Single-pass type II membrane protein {ECO:0000250|UniProtKB:Q93063}. Golgi apparatus membrane {ECO:0000269|PubMed:10639137}; Single-pass type II membrane protein {ECO:0000269|PubMed:10639137}. Golgi apparatus, cis-Golgi network membrane {ECO:0000250|UniProtKB:Q93063}; Single-pass type II membrane protein {ECO:000…	endoplasmic reticulum [GO:0005783]; endoplasmic reticulum membrane [GO:0005789]; Golgi apparatus [GO:0005794]; Golgi membrane [GO:0000139]; UDP-N-acetylglucosamine transferase complex [GO:0043541]		DISULFID 626..676; /evidence=ECO:0000250|UniProtKB:Q9ES89	TRANSMEM 26..46; /note=Helical; Signal-anchor for type II membrane protein; /evidence=ECO:0000255	NA	TOPO_DOM 1..25; /note=Cytoplasmic; /evidence=ECO:0000255; TOPO_DOM 47..718; /note=Lumenal; /evidence=ECO:0000255	CARBOHYD 288; /note=N-linked (GlcNAc...) asparagine; /evidence=ECO:0000255; CARBOHYD 637; /note=N-linked (GlcNAc...) asparagine; /evidence=ECO:0000255
Slc25a19	Q9DAM5	0	0	0	2	0.499704	0	0	0	10	0.637351	NA	NA	NA	NA	NA	1.585	3.459	NA	2.807	-0.032	-0.373	0	0	6	Non-ER	318	FUNCTION: Mitochondrial transporter mediating uptake of thiamine diphosphate into mitochondria. It is not clear if the antiporter activity is affected by the membrane potential or by the proton electrochemical gradient. {ECO:0000250|UniProtKB:Q9HC21}.	SUBCELLULAR LOCATION: Mitochondrion membrane {ECO:0000250|UniProtKB:Q9HC21}; Multi-pass membrane protein {ECO:0000255}.	mitochondrial inner membrane [GO:0005743]; mitochondrion [GO:0005739]			TRANSMEM 19..39; /note=Helical; Name=1; /evidence=ECO:0000255; TRANSMEM 87..107; /note=Helical; Name=2; /evidence=ECO:0000255; TRANSMEM 122..142; /note=Helical; Name=3; /evidence=ECO:0000255; TRANSMEM 173..193; /note=Helical; Name=4; /evidence=ECO:0000255; TRANSMEM 220..240; /note=Helical; Name=5; /evidence=ECO:0000255; TRANSMEM 293..313; /note=Helical; Name=6; /evidence=ECO:0000255	NA
Lctl	Q8K1F9	0	0	0	11	0.566515	0	0	0	4	0.540404	NA	NA	NA	NA	NA	3.585	2.322	NA	3.087	0.273	0.302	2	0	1	Membrane	566	FUNCTION: Plays a role in formation of the lens suture in the eye, which is important for normal optical properties of the lens. {ECO:0000269|PubMed:29425878}.	SUBCELLULAR LOCATION: Endoplasmic reticulum membrane {ECO:0000305|PubMed:12084582}; Single-pass membrane protein {ECO:0000305|PubMed:12084582}.	brush border [GO:0005903]; endoplasmic reticulum [GO:0005783]; endoplasmic reticulum membrane [GO:0005789]	SIGNAL 1..20; /evidence=ECO:0000255		TRANSMEM 541..561; /note=Helical; /evidence=ECO:0000255	NA	TOPO_DOM 21..540; /note=Extracellular; /evidence=ECO:0000255; TOPO_DOM 562..566; /note=Cytoplasmic; /evidence=ECO:0000255	CARBOHYD 170; /note=N-linked (GlcNAc...) asparagine; /evidence=ECO:0000255; CARBOHYD 244; /note=N-linked (GlcNAc...) asparagine; /evidence=ECO:0000255
Colgalt1	Q8K297	0	1	0	18	0.607431	1	0	0	18	0.583765	0	0	0	2	0.411592	4.248	4.248	1.585	3.773	-0.212	0.021	3	0	0	Luminal	617	FUNCTION: Beta-galactosyltransferase that transfers beta-galactose to hydroxylysine residues of type I collagen. By acting on collagen glycosylation, facilitates the formation of collagen triple helix. Also involved in the biosynthesis of collagen type IV. {ECO:0000250|UniProtKB:Q8NBJ5}.	SUBCELLULAR LOCATION: Endoplasmic reticulum lumen {ECO:0000255|PROSITE-ProRule:PRU10138}. Note=Colocalized with PLOD3 and mannose binding lectin. {ECO:0000250|UniProtKB:Q8NBJ5}.	endoplasmic reticulum lumen [GO:0005788]	SIGNAL 1..31; /evidence=ECO:0000255			NA		CARBOHYD 91; /note=N-linked (GlcNAc...) asparagine; /evidence=ECO:0000269|PubMed:19349973; CARBOHYD 179; /note=N-linked (GlcNAc...) asparagine; /evidence=ECO:0000255; CARBOHYD 376; /note=N-linked (GlcNAc...) asparagine; /evidence=ECO:0000255
Sqor	Q9R112	0	1	0	10	0.563273	0	0	0	5	0.53795	NA	NA	NA	NA	NA	3.459	2.585	NA	3.087	-0.165	-0.39	0	1	0	Non-ER	450	FUNCTION: Catalyzes the oxidation of hydrogen sulfide with the help of a quinone, such as ubiquinone-10, giving rise to thiosulfate and ultimately to sulfane (molecular sulfur) atoms. Requires an additional electron acceptor; can use sulfite, sulfide or cyanide (in vitro). It is believed the in vivo electron acceptor is glutathione. {ECO:0000250|UniProtKB:Q9Y6N5}.	SUBCELLULAR LOCATION: Mitochondrion {ECO:0000250|UniProtKB:Q9Y6N5}.	mitochondrial inner membrane [GO:0005743]; mitochondrion [GO:0005739]		DISULFID 201..379; /evidence=ECO:0000250|UniProtKB:Q9Y6N5		NA
Pomt1	Q8R2R1	0	0	0	8	0.511396	0	0	0	33	0.715087	0	0	0	1	0.393344	3.17	5.087	1	3.907	-0.71	0.096	3	0	10	Membrane	746	FUNCTION: Transfers mannosyl residues to the hydroxyl group of serine or threonine residues. Coexpression of both POMT1 and POMT2 is necessary for enzyme activity, expression of either POMT1 or POMT2 alone is insufficient. Essentially dedicated to O-mannosylation of alpha-DAG1 and few other proteins but not of cadherins and protocaherins. {ECO:0000250|UniProtKB:Q9Y6A1}.	SUBCELLULAR LOCATION: Endoplasmic reticulum membrane {ECO:0000250}; Multi-pass membrane protein {ECO:0000250}.	acrosomal vesicle [GO:0001669]; endoplasmic reticulum membrane [GO:0005789]; sarcoplasmic reticulum [GO:0016529]			TRANSMEM 30..50; /note=Helical; /evidence=ECO:0000255; TRANSMEM 90..110; /note=Helical; /evidence=ECO:0000255; TRANSMEM 121..141; /note=Helical; /evidence=ECO:0000255; TRANSMEM 144..164; /note=Helical; /evidence=ECO:0000255; TRANSMEM 176..196; /note=Helical; /evidence=ECO:0000255; TRANSMEM 228..248; /note=Helical; /evidence=ECO:0000255; TRANSMEM 266..286; /note=Helical; /evidence=ECO:0000255; TRA…	NA		CARBOHYD 435; /note=N-linked (GlcNAc...) asparagine; /evidence=ECO:0000255; CARBOHYD 471; /note=N-linked (GlcNAc...) asparagine; /evidence=ECO:0000255; CARBOHYD 539; /note=N-linked (GlcNAc...) asparagine; /evidence=ECO:0000255
Hsd11b1	P50172	0	0	0	1	0.464938	0	0	0	23	0.867878	0	0	0	2	0.446861	1	4.585	1.585	3.273	-1.727	-0.309	2	0	1	Membrane	292	FUNCTION: Controls the reversible conversion of biologically active glucocorticoids such as 11-dehydrocorticosterone to corticosterone in the presence of NADP(H) (PubMed:9405715, PubMed:23415904, PubMed:30902677). Participates in the corticosteroid receptor-mediated anti-inflammatory response, as well as metabolic and homeostatic processes (PubMed:9405715). Bidirectional in vitro, predominantly f…	SUBCELLULAR LOCATION: Endoplasmic reticulum membrane; Single-pass type II membrane protein.	apical part of cell [GO:0045177]; cytoplasm [GO:0005737]; endoplasmic reticulum membrane [GO:0005789]; intracellular membrane-bounded organelle [GO:0043231]; nuclear membrane [GO:0031965]; rough endoplasmic reticulum [GO:0005791]			TRANSMEM 8..24; /note=Helical; Signal-anchor for type II membrane protein; /evidence=ECO:0000255	NA	TOPO_DOM 1..7; /note=Cytoplasmic; /evidence=ECO:0000255; TOPO_DOM 25..292; /note=Lumenal; /evidence=ECO:0000255	CARBOHYD 162; /note=N-linked (GlcNAc...) asparagine; /evidence=ECO:0000255; CARBOHYD 207; /note=N-linked (GlcNAc...) asparagine; /evidence=ECO:0000255
Tmx4	Q8C0L0	0	0	0	5	0.5381	0	0	0	9	0.607366	0	0	0	2	0.438203	2.585	3.322	1.585	2.663	-0.711	-0.936	0	1	1	Membrane	335		SUBCELLULAR LOCATION: Nucleus inner membrane {ECO:0000269|PubMed:31142202}; Single-pass type I membrane protein {ECO:0000255}.	endomembrane system [GO:0012505]; nuclear inner membrane [GO:0005637]	SIGNAL 1..20; /evidence=ECO:0000255	DISULFID 60..63; /note=Redox-active; /evidence=ECO:0000255|PROSITE-ProRule:PRU00691	TRANSMEM 186..206; /note=Helical; /evidence=ECO:0000255	NA
Pigk	Q9CXY9	0	0	0	6	0.529532	0	0	0	7	0.555651	NA	NA	NA	NA	NA	2.807	3	NA	2.907	-0.26	-0.554	0	0	1	Membrane	395	FUNCTION: Mediates GPI anchoring in the endoplasmic reticulum, by replacing a protein's C-terminal GPI attachment signal peptide with a pre-assembled GPI. During this transamidation reaction, the GPI transamidase forms a carbonyl intermediate with the substrate protein (By similarity). {ECO:0000250}.	SUBCELLULAR LOCATION: Endoplasmic reticulum membrane {ECO:0000250}; Single-pass type I membrane protein {ECO:0000250}.	GPI-anchor transamidase complex [GO:0042765]	SIGNAL 1..27; /evidence=ECO:0000250	DISULFID 92; /note=Interchain (with C-186 in PIGT); /evidence=ECO:0000250	TRANSMEM 368..388; /note=Helical; /evidence=ECO:0000255	NA	TOPO_DOM 28..367; /note=Lumenal; /evidence=ECO:0000255; TOPO_DOM 389..395; /note=Cytoplasmic; /evidence=ECO:0000255
Poglut2	Q9JHP7	0	0	0	12	0.594257	0	0	0	6	0.505184	NA	NA	NA	NA	NA	3.7	2.807	NA	3.322	0.009	0.066	3	0	0	Luminal	502	FUNCTION: Protein glucosyltransferase that catalyzes the transfer of glucose from UDP-glucose to a serine residue within the consensus sequence peptide C-X-N-T-X-G-S-F-X-C. Can also catalyze the transfer of xylose from UDP-xylose but less efficiently. Specifically targets extracellular EGF repeats of proteins such as NOTCH1, NOTCH3, FBN1, FBN2 and LTBP1. May regulate the transport of NOTCH1 and N…	SUBCELLULAR LOCATION: Endoplasmic reticulum lumen {ECO:0000255|PROSITE-ProRule:PRU10138, ECO:0000269|PubMed:11167020}.	cytosol [GO:0005829]; endomembrane system [GO:0012505]; endoplasmic reticulum lumen [GO:0005788]; nucleoplasm [GO:0005654]	SIGNAL 1..19; /evidence=ECO:0000255			NA		CARBOHYD 152; /note=N-linked (GlcNAc...) asparagine; /evidence=ECO:0000255; CARBOHYD 302; /note=N-linked (GlcNAc...) asparagine; /evidence=ECO:0000255; CARBOHYD 414; /note=N-linked (GlcNAc...) asparagine; /evidence=ECO:0000255
Pnpla2	Q8BJ56	0	1	0	5	0.496393	0	1	0	21	0.678915	0	0	0	2	0.443982	2.585	4.459	1.585	3.369	-0.312	-0.397	1	0	4	Membrane	486	FUNCTION: Catalyzes the initial step in triglyceride hydrolysis in adipocyte and non-adipocyte lipid droplets (PubMed:15550674, PubMed:23066022, PubMed:15337759, PubMed:16150821, PubMed:16679289, PubMed:17074755, PubMed:16675698, PubMed:17114792). Exhibits a strong preference for the hydrolysis of long-chain fatty acid esters at the sn-2 position of the glycerol backbone and acts coordinately wit…	SUBCELLULAR LOCATION: Lipid droplet {ECO:0000269|PubMed:15550674, ECO:0000269|PubMed:16705060}. Cell membrane {ECO:0000250|UniProtKB:Q96AD5}; Multi-pass membrane protein {ECO:0000255}. Cytoplasm {ECO:0000269|PubMed:15337759}.	cytoplasm [GO:0005737]; cytosol [GO:0005829]; lipid droplet [GO:0005811]; membrane [GO:0016020]; nucleoplasm [GO:0005654]; plasma membrane [GO:0005886]			TRANSMEM 9..29; /note=Helical; /evidence=ECO:0000255; TRANSMEM 43..63; /note=Helical; /evidence=ECO:0000255; TRANSMEM 138..158; /note=Helical; /evidence=ECO:0000255; TRANSMEM 332..352; /note=Helical; /evidence=ECO:0000255	NA	TOPO_DOM 1..8; /note=Cytoplasmic; /evidence=ECO:0000250|UniProtKB:Q96AD5; TOPO_DOM 30..42; /note=Extracellular; /evidence=ECO:0000250|UniProtKB:Q96AD5; TOPO_DOM 64..137; /note=Cytoplasmic; /evidence=ECO:0000250|UniProtKB:Q96AD5; TOPO_DOM 159..331; /note=Extracellular; /evidence=ECO:0000250|UniProtKB:Q96AD5; TOPO_DOM 353..486; /note=Cytoplasmic; /evidence=ECO:0000250|UniProtKB:Q96AD5	CARBOHYD 39; /note=N-linked (GlcNAc...) asparagine; /evidence=ECO:0000255
Atp2a2	O55143	0	1	1	20	0.547736	0	0	0	17	0.535295	NA	NA	NA	NA	NA	3.392	4.17	NA	3.833	1.193	0.528	0	1	10	Membrane	1044	FUNCTION: This magnesium-dependent enzyme catalyzes the hydrolysis of ATP coupled with the translocation of calcium from the cytosol to the sarcoplasmic reticulum lumen. Involved in autophagy in response to starvation. Upon interaction with VMP1 and activation, controls ER-isolation membrane contacts for autophagosome formation. Also modulates ER contacts with lipid droplets, mitochondria and end…	SUBCELLULAR LOCATION: Endoplasmic reticulum membrane {ECO:0000269|PubMed:23395171}; Multi-pass membrane protein {ECO:0000255}. Sarcoplasmic reticulum membrane {ECO:0000269|PubMed:22355118}; Multi-pass membrane protein {ECO:0000255}.	apical ectoplasmic specialization [GO:0061831]; calcium ion-transporting ATPase complex [GO:0090534]; endoplasmic reticulum [GO:0005783]; endoplasmic reticulum membrane [GO:0005789]; extrinsic component of cytoplasmic side of plasma membrane [GO:0031234]; intercalated disc [GO:0014704]; longitudinal sarcoplasmic reticulum [GO:0014801]; membrane [GO:0016020]; perinuclear region of cytoplasm [GO:00…		DISULFID 875..887; /evidence=ECO:0000250|UniProtKB:P11607	TRANSMEM 49..69; /note=Helical; Name=1; /evidence=ECO:0000250|UniProtKB:P04191; TRANSMEM 90..110; /note=Helical; Name=2; /evidence=ECO:0000250|UniProtKB:P04191; TRANSMEM 254..273; /note=Helical; Name=3; /evidence=ECO:0000250|UniProtKB:P04191; TRANSMEM 296..313; /note=Helical; Name=4; /evidence=ECO:0000250|UniProtKB:P04191; TRANSMEM 757..776; /note=Helical; Name=5; /evidence=ECO:0000250|UniProtKB:…	NA	TOPO_DOM 1..48; /note=Cytoplasmic; /evidence=ECO:0000305; TOPO_DOM 70..89; /note=Lumenal; /evidence=ECO:0000305; TOPO_DOM 111..253; /note=Cytoplasmic; /evidence=ECO:0000305; TOPO_DOM 274..295; /note=Lumenal; /evidence=ECO:0000305; TOPO_DOM 314..756; /note=Cytoplasmic; /evidence=ECO:0000305; TOPO_DOM 777..786; /note=Lumenal; /evidence=ECO:0000305; TOPO_DOM 808..827; /note=Cytoplasmic; /evidence=EC…
Rab18	P35293	0	0	0	2	0.503178	0	0	0	1	0.590803	NA	NA	NA	NA	NA	1.585	1	NA	1.322	-0.098	-0.363	0	0	0	Non-ER	206	FUNCTION: The small GTPases Rab are key regulators of intracellular membrane trafficking, from the formation of transport vesicles to their fusion with membranes (By similarity). Rabs cycle between an inactive GDP-bound form and an active GTP-bound form that is able to recruit to membranes different sets of downstream effectors directly responsible for vesicle formation, movement, tethering and f…	SUBCELLULAR LOCATION: Apical cell membrane {ECO:0000269|PubMed:7706395}. Lipid droplet {ECO:0000250|UniProtKB:Q9NP72}. Endoplasmic reticulum membrane {ECO:0000250|UniProtKB:Q9NP72}.	apical plasma membrane [GO:0016324]; endomembrane system [GO:0012505]; endoplasmic reticulum membrane [GO:0005789]; endoplasmic reticulum tubular network [GO:0071782]; Golgi apparatus [GO:0005794]; lipid droplet [GO:0005811]; synapse [GO:0045202]				NA
Txndc15	Q6P6J9	0	0	0	3	0.498633	0	0	0	11	0.640759	0	0	0	2	0.436668	2	3.585	1.585	2.663	-0.501	-0.684	4	0	1	Membrane	344	FUNCTION: Acts as a positive regulator of ciliary hedgehog signaling (PubMed:29459677). Required for cilia biogenesis (PubMed:29459677). {ECO:0000269|PubMed:29459677}.	SUBCELLULAR LOCATION: Cell projection, cilium membrane {ECO:0000305|PubMed:29459677}; Single-pass type I membrane protein {ECO:0000255}.	ciliary membrane [GO:0060170]; cilium [GO:0005929]	SIGNAL 1..20; /evidence=ECO:0000255		TRANSMEM 306..326; /note=Helical; /evidence=ECO:0000255	NA	TOPO_DOM 21..305; /note=Extracellular; /evidence=ECO:0000255; TOPO_DOM 327..344; /note=Cytoplasmic; /evidence=ECO:0000255	CARBOHYD 171; /note=N-linked (GlcNAc...) asparagine; /evidence=ECO:0000255; CARBOHYD 178; /note=N-linked (GlcNAc...) asparagine; /evidence=ECO:0000255; CARBOHYD 190; /note=N-linked (GlcNAc...) asparagine; /evidence=ECO:0000255; CARBOHYD 277; /note=N-linked (GlcNAc...) asparagine; /evidence=ECO:0000269|PubMed:19349973
Cox5b	P19536	0	0	0	4	0.638497	0	1	0	2	0.488708	0	0	0	1	0.456383	2.322	1.585	1	1.737	-0.223	-0.528	0	0	0	Non-ER	128	FUNCTION: Component of the cytochrome c oxidase, the last enzyme in the mitochondrial electron transport chain which drives oxidative phosphorylation. The respiratory chain contains 3 multisubunit complexes succinate dehydrogenase (complex II, CII), ubiquinol-cytochrome c oxidoreductase (cytochrome b-c1 complex, complex III, CIII) and cytochrome c oxidase (complex IV, CIV), that cooperate to tran…	SUBCELLULAR LOCATION: Mitochondrion inner membrane {ECO:0000250|UniProtKB:P00428}; Peripheral membrane protein {ECO:0000250|UniProtKB:P00428}; Matrix side {ECO:0000250|UniProtKB:P00428}.	mitochondrial inner membrane [GO:0005743]; mitochondrial respiratory chain complex IV [GO:0005751]; mitochondrion [GO:0005739]; myelin sheath [GO:0043209]				NA
Stim2	P83093	0	0	0	20	0.611982	0	0	0	11	0.52462	0	0	0	1	0.393344	4.392	3.585	1	3.544	0.152	0.068	1	0	1	Membrane	746	FUNCTION: Plays a role in mediating store-operated Ca(2+) entry (SOCE), a Ca(2+) influx following depletion of intracellular Ca(2+) stores. Functions as a highly sensitive Ca(2+) sensor in the endoplasmic reticulum which activates both store-operated and store-independent Ca(2+)-influx. Regulates basal cytosolic and endoplasmic reticulum Ca(2+) concentrations. Upon mild variations of the endoplas…	SUBCELLULAR LOCATION: Endoplasmic reticulum membrane {ECO:0000250}; Single-pass type I membrane protein {ECO:0000250}. Note=Dynamically translocates from a uniform endoplasmic reticulum distribution to punctual endoplasmic reticulum-plasma membrane junctions in response to decrease in endoplasmic reticulum Ca(2+) concentration. {ECO:0000250}.	endoplasmic reticulum [GO:0005783]; endoplasmic reticulum membrane [GO:0005789]; membrane [GO:0016020]; plasma membrane [GO:0005886]	SIGNAL 1..14; /evidence=ECO:0000255		TRANSMEM 219..235; /note=Helical; /evidence=ECO:0000255	NA	TOPO_DOM 15..218; /note=Extracellular; /evidence=ECO:0000255; TOPO_DOM 236..746; /note=Cytoplasmic; /evidence=ECO:0000255	CARBOHYD 135; /note=N-linked (GlcNAc...) asparagine; /evidence=ECO:0000255
Ndufa1	O35683	0	0	0	1	0.534045	0	0	0	1	0.521425	NA	NA	NA	NA	NA	1	1	NA	1	-0.939	-1.424	0	0	1	Non-ER	70	FUNCTION: Accessory subunit of the mitochondrial membrane respiratory chain NADH dehydrogenase (Complex I), that is believed not to be involved in catalysis. Complex I functions in the transfer of electrons from NADH to the respiratory chain. The immediate electron acceptor for the enzyme is believed to be ubiquinone. {ECO:0000250|UniProtKB:O15239}.	SUBCELLULAR LOCATION: Mitochondrion inner membrane {ECO:0000250|UniProtKB:O15239}; Single-pass membrane protein {ECO:0000255}; Matrix side {ECO:0000250|UniProtKB:O15239}.	mitochondrial membrane [GO:0031966]; mitochondrial respiratory chain complex I [GO:0005747]; mitochondrion [GO:0005739]			TRANSMEM 1..21; /note=Helical; /evidence=ECO:0000255	NA
Dhrs7	Q9CXR1	0	0	0	2	0.478278	0	0	0	10	0.612395	NA	NA	NA	NA	NA	1.585	3.459	NA	2.807	-0.768	-0.315	0	0	0	Luminal	338	FUNCTION: NADPH-dependent oxidoreductase which catalyzes the reduction of a variety of compounds bearing carbonyl groups including steroids, retinoids and xenobiotics. Catalyzes the reduction/inactivation of 5alpha-dihydrotestosterone to 3alpha-androstanediol, with a possible role in the modulation of androgen receptor function. Involved in the reduction of all-trans-retinal to all-trans-retinol.…	SUBCELLULAR LOCATION: Endoplasmic reticulum membrane {ECO:0000250|UniProtKB:Q9Y394}. Note=Bound to the endoplasmic reticulum membrane, possibly through a N-terminus anchor. The main bulk of the polypeptide chain was first reported to be facing toward the lumen of the endoplasmic reticulum. However, it was later shown to be facing the cytosol. {ECO:0000250|UniProtKB:Q9Y394}.	endoplasmic reticulum membrane [GO:0005789]	SIGNAL 1..28; /evidence=ECO:0000255			NA
H2-Q10	P01898	NA	NA	NA	NA	NA	0	0	0	18	0.773967	0	0	0	4	0.501134	NA	4.248	2.322	3.585	-2.07	-0.395	2	2	1	Membrane	325	FUNCTION: Involved in the presentation of foreign antigens to the immune system.	SUBCELLULAR LOCATION: Membrane; Single-pass type I membrane protein.	cell surface [GO:0009986]; cis-Golgi network membrane [GO:0033106]; early endosome [GO:0005769]; early endosome membrane [GO:0031901]; endoplasmic reticulum [GO:0005783]; endoplasmic reticulum exit site [GO:0070971]; external side of plasma membrane [GO:0009897]; extracellular space [GO:0005615]; Golgi apparatus [GO:0005794]; Golgi medial cisterna [GO:0005797]; Golgi membrane [GO:0000139]; lumena…	SIGNAL 1..24; /evidence=ECO:0000255	DISULFID 125..188; /evidence=ECO:0000255|PROSITE-ProRule:PRU00114; DISULFID 227..283; /evidence=ECO:0000255|PROSITE-ProRule:PRU00114	TRANSMEM 311..324; /note=Helical; /evidence=ECO:0000255	NA	TOPO_DOM 25..310; /note=Extracellular; /evidence=ECO:0000255	CARBOHYD 110; /note=N-linked (GlcNAc...) asparagine; /evidence=ECO:0000269|PubMed:17330941; CARBOHYD 280; /note=N-linked (GlcNAc...) asparagine; /evidence=ECO:0000269|PubMed:17330941
Jmjd8	Q3TA59	0	0	0	2	0.51158	0	0	0	3	0.534224	NA	NA	NA	NA	NA	1.585	2	NA	1.807	-0.365	-0.308	3	0	0	Luminal	271	FUNCTION: Functions as a positive regulator of TNF-induced NF-kappaB signaling (By similarity). Regulates angiogenesis and cellular metabolism through interaction with PKM (PubMed:27199445). {ECO:0000250|UniProtKB:Q96S16, ECO:0000269|PubMed:27199445}.	SUBCELLULAR LOCATION: Endoplasmic reticulum lumen {ECO:0000250|UniProtKB:Q96S16}. Cytoplasm {ECO:0000250|UniProtKB:Q96S16}.	cytoplasm [GO:0005737]; endoplasmic reticulum [GO:0005783]; endoplasmic reticulum lumen [GO:0005788]; nucleus [GO:0005634]	SIGNAL 1..26; /evidence=ECO:0000255			NA		CARBOHYD 137; /note=N-linked (GlcNAc...) asparagine; /evidence=ECO:0000255|PROSITE-ProRule:PRU00498; CARBOHYD 147; /note=N-linked (GlcNAc...) asparagine; /evidence=ECO:0000255|PROSITE-ProRule:PRU00498; CARBOHYD 216; /note=N-linked (GlcNAc...) asparagine; /evidence=ECO:0000255|PROSITE-ProRule:PRU00498
Immp2l	Q8BPT6	0	0	0	1	0.479484	0	0	0	6	0.655429	0	0	0	1	0.43569	1	2.807	1	1.874	-0.164	-0.577	0	0	1	Non-ER	175	FUNCTION: Catalyzes the removal of transit peptides required for the targeting of proteins from the mitochondrial matrix, across the inner membrane, into the inter-membrane space. Known to process the nuclear encoded protein DIABLO (By similarity). {ECO:0000250}.	SUBCELLULAR LOCATION: Mitochondrion inner membrane {ECO:0000250}; Single-pass membrane protein {ECO:0000250}.	mitochondrial inner membrane [GO:0005743]; mitochondrial inner membrane peptidase complex [GO:0042720]; mitochondrion [GO:0005739]			TRANSMEM 19..37; /note=Helical; /evidence=ECO:0000255	NA
Lipe	P54310	0	1	1	12	0.502308	0	1	0	20	0.542236	NA	NA	NA	NA	NA	2.7	4.392	NA	3.781	0.082	0.255	0	0	0	Non-ER	759	FUNCTION: Lipase with broad substrate specificity, catalyzing the hydrolysis of triacylglycerols (TAGs), diacylglycerols (DAGs), monoacylglycerols (MAGs), cholesteryl esters and retinyl esters (PubMed:15550674, PubMed:20625037, PubMed:21454566, PubMed:23066022, PubMed:23291629). Shows a preferential hydrolysis of DAGs over TAGs and MAGs and of the fatty acid (FA) esters at the sn-1 and sn-2 posit…	SUBCELLULAR LOCATION: Cell membrane {ECO:0000305|PubMed:15550674}. Membrane, caveola {ECO:0000250|UniProtKB:Q05469}. Cytoplasm, cytosol {ECO:0000269|PubMed:15550674}. Lipid droplet {ECO:0000269|PubMed:15878856}. Note=Found in the high-density caveolae (By similarity). Translocates to the cytoplasm from the caveolae upon insulin stimulation (By similarity). Phosphorylation by AMPK reduces its tran…	caveola [GO:0005901]; cytoplasm [GO:0005737]; cytosol [GO:0005829]; extracellular space [GO:0005615]; lipid droplet [GO:0005811]; membrane [GO:0016020]; mitochondrion [GO:0005739]; nucleus [GO:0005634]				NA
Dad1	P61804	0	0	0	1	0.499453	0	0	0	2	0.545091	NA	NA	NA	NA	NA	1	1.585	NA	1.322	-0.032	-0.361	0	0	3	Membrane	113	FUNCTION: Subunit of the oligosaccharyl transferase (OST) complex that catalyzes the initial transfer of a defined glycan (Glc(3)Man(9)GlcNAc(2) in eukaryotes) from the lipid carrier dolichol-pyrophosphate to an asparagine residue within an Asn-X-Ser/Thr consensus motif in nascent polypeptide chains, the first step in protein N-glycosylation (By similarity). N-glycosylation occurs cotranslational…	SUBCELLULAR LOCATION: Endoplasmic reticulum membrane; Multi-pass membrane protein {ECO:0000305}.	endoplasmic reticulum membrane [GO:0005789]; oligosaccharyltransferase complex [GO:0008250]			TRANSMEM 31..51; /note=Helical; /evidence=ECO:0000255; TRANSMEM 53..73; /note=Helical; /evidence=ECO:0000255; TRANSMEM 93..113; /note=Helical; /evidence=ECO:0000255	NA	TOPO_DOM 2..30; /note=Cytoplasmic; /evidence=ECO:0000255; TOPO_DOM 52; /note=Lumenal; /evidence=ECO:0000255; TOPO_DOM 74..92; /note=Cytoplasmic; /evidence=ECO:0000255
Abcd3	P55096	0	0	0	5	0.501097	0	0	0	11	0.538125	NA	NA	NA	NA	NA	2.585	3.585	NA	3.17	-0.584	-0.92	3	0	4	Membrane	659	FUNCTION: Broad substrate specificity ATP-dependent transporter of the ATP-binding cassette (ABC) family that catalyzes the transport of long-chain fatty acids (LCFA)-CoA, dicarboxylic acids-CoA, long-branched-chain fatty acids-CoA and bile acids from the cytosol to the peroxisome lumen for beta-oxydation. Has fatty acyl-CoA thioesterase and ATPase activities (By similarity). Probably hydrolyzes …	SUBCELLULAR LOCATION: Peroxisome membrane {ECO:0000250|UniProtKB:P28288}; Multi-pass membrane protein {ECO:0000255}.	intracellular membrane-bounded organelle [GO:0043231]; mitochondrial inner membrane [GO:0005743]; mitochondrion [GO:0005739]; peroxisomal matrix [GO:0005782]; peroxisomal membrane [GO:0005778]; peroxisome [GO:0005777]			TRANSMEM 84..104; /note=Helical; /evidence=ECO:0000255|PROSITE-ProRule:PRU00441; TRANSMEM 126..146; /note=Helical; /evidence=ECO:0000255|PROSITE-ProRule:PRU00441; TRANSMEM 224..244; /note=Helical; /evidence=ECO:0000255|PROSITE-ProRule:PRU00441; TRANSMEM 313..333; /note=Helical; /evidence=ECO:0000255|PROSITE-ProRule:PRU00441	NA		CARBOHYD 12; /note=N-linked (GlcNAc...) asparagine; /evidence=ECO:0000255; CARBOHYD 106; /note=N-linked (GlcNAc...) asparagine; /evidence=ECO:0000255; CARBOHYD 206; /note=N-linked (GlcNAc...) asparagine; /evidence=ECO:0000255
Adck1	Q9D0L4	0	0	0	9	0.552117	0	0	0	5	0.488271	NA	NA	NA	NA	NA	3.322	2.585	NA	3	-0.399	-0.479	0	0	0	Luminal	525	FUNCTION: Appears to be essential for maintaining mitochondrial cristae formation and mitochondrial function by acting via YME1L1 in a kinase-independent manner to regulate essential mitochondrial structural proteins OPA1 and IMMT (By similarity). The action of this enzyme is not yet clear. It is not known if it has protein kinase activity and what type of substrate it would phosphorylate (Ser, T…	SUBCELLULAR LOCATION: Secreted {ECO:0000305}.	extracellular region [GO:0005576]; mitochondrial inner membrane [GO:0005743]; mitochondrial membrane [GO:0031966]; mitochondrion [GO:0005739]	SIGNAL 1..17; /evidence=ECO:0000255			NA
H2-K1	P01901	0	1	1	5	0.496151	0	0	0	7	0.553858	0	0	0	3	0.45953	1.585	3	2	2.322	1.196	0.686	2	2	1	Membrane	369	FUNCTION: Involved in the presentation of foreign antigens to the immune system.	SUBCELLULAR LOCATION: Membrane; Single-pass type I membrane protein.	cell surface [GO:0009986]; cis-Golgi network membrane [GO:0033106]; early endosome [GO:0005769]; early endosome membrane [GO:0031901]; endoplasmic reticulum [GO:0005783]; endoplasmic reticulum exit site [GO:0070971]; external side of plasma membrane [GO:0009897]; extracellular space [GO:0005615]; Golgi apparatus [GO:0005794]; Golgi medial cisterna [GO:0005797]; Golgi membrane [GO:0000139]; lumena…	SIGNAL 1..21; /evidence=ECO:0000269|PubMed:7306483	DISULFID 122..185; DISULFID 224..280	TRANSMEM 306..328; /note=Helical; /evidence=ECO:0000255	NA	TOPO_DOM 22..305; /note=Extracellular; /evidence=ECO:0000255; TOPO_DOM 329..369; /note=Cytoplasmic; /evidence=ECO:0000255	CARBOHYD 107; /note=N-linked (GlcNAc...) asparagine; /evidence=ECO:0000269|PubMed:19349973, ECO:0000269|PubMed:7306483; CARBOHYD 197; /note=N-linked (GlcNAc...) asparagine; /evidence=ECO:0000269|PubMed:7306483
Arf3	P61205	0	0	0	4	0.583117	0	0	0	1	0.460497	NA	NA	NA	NA	NA	2.322	1	NA	1.807	0.048	0.187	0	0	0	Non-ER	181	FUNCTION: GTP-binding protein that functions as an allosteric activator of the cholera toxin catalytic subunit, an ADP-ribosyltransferase. Involved in protein trafficking; may modulate vesicle budding and uncoating within the Golgi apparatus.	SUBCELLULAR LOCATION: Golgi apparatus {ECO:0000250}. Cytoplasm, perinuclear region {ECO:0000250}.	cytoplasm [GO:0005737]; Golgi apparatus [GO:0005794]; perinuclear region of cytoplasm [GO:0048471]; plasma membrane [GO:0005886]				NA
Ganab	Q8BHN3	0	0	0	13	0.53078	0	0	0	9	0.488342	NA	NA	NA	NA	NA	3.807	3.322	NA	3.585	0.024	0.01	1	2	0	Luminal	944	FUNCTION: Catalytic subunit of glucosidase II that cleaves sequentially the 2 innermost alpha-1,3-linked glucose residues from the Glc(2)Man(9)GlcNAc(2) oligosaccharide precursor of immature glycoproteins (PubMed:27462106). Required for PKD1/Polycystin-1 and PKD2/Polycystin-2 maturation and localization to the cell surface and cilia (PubMed:28375157). {ECO:0000269|PubMed:27462106, ECO:0000269|Pub…	SUBCELLULAR LOCATION: Endoplasmic reticulum {ECO:0000250|UniProtKB:Q14697}. Golgi apparatus {ECO:0000250|UniProtKB:P79403}. Melanosome {ECO:0000250|UniProtKB:Q14697}.	endoplasmic reticulum [GO:0005783]; glucosidase II complex [GO:0017177]; Golgi apparatus [GO:0005794]; intracellular membrane-bounded organelle [GO:0043231]; melanosome [GO:0042470]	SIGNAL 1..32; /evidence=ECO:0000269|PubMed:9148925	DISULFID 41..47; /evidence=ECO:0000269|PubMed:27462106, ECO:0007744|PDB:5F0E, ECO:0007744|PDB:5H9O, ECO:0007744|PDB:5HJO, ECO:0007744|PDB:5HJR, ECO:0007744|PDB:5IED, ECO:0007744|PDB:5IEE, ECO:0007744|PDB:5IEF, ECO:0007744|PDB:5IEG; DISULFID 633..644; /evidence=ECO:0000269|PubMed:27462106, ECO:0007744|PDB:5F0E, ECO:0007744|PDB:5H9O, ECO:0007744|PDB:5HJO, ECO:0007744|PDB:5HJR, ECO:0007744|PDB:5IED,…		NA		CARBOHYD 97; /note=N-linked (GlcNAc...) asparagine; /evidence=ECO:0000269|PubMed:10921916, ECO:0000269|PubMed:27462106, ECO:0007744|PDB:5F0E, ECO:0007744|PDB:5HJO, ECO:0007744|PDB:5HJR, ECO:0007744|PDB:5IED, ECO:0007744|PDB:5IEE, ECO:0007744|PDB:5IEF, ECO:0007744|PDB:5IEG
Coq3	Q8BMS4	0	0	0	6	0.546268	0	0	0	3	0.478422	NA	NA	NA	NA	NA	2.807	2	NA	2.459	-0.757	-0.745	0	0	0	Non-ER	370	FUNCTION: O-methyltransferase that catalyzes the 2 O-methylation steps in the ubiquinone biosynthetic pathway. {ECO:0000255|HAMAP-Rule:MF_03190}.	SUBCELLULAR LOCATION: Mitochondrion inner membrane {ECO:0000255|HAMAP-Rule:MF_03190}; Peripheral membrane protein {ECO:0000255|HAMAP-Rule:MF_03190}; Matrix side {ECO:0000255|HAMAP-Rule:MF_03190}.	extrinsic component of mitochondrial inner membrane [GO:0031314]; mitochondrial inner membrane [GO:0005743]; mitochondrion [GO:0005739]; ubiquinone biosynthesis complex [GO:0110142]				NA
C1galt1c1	Q9JMG2	0	0	0	3	0.503558	0	0	0	4	0.510101	NA	NA	NA	NA	NA	2	2.322	NA	2.17	0.015	-0.084	0	0	1	Non-ER	316	FUNCTION: Probable chaperone required for the generation of 1 O-glycan Gal-beta1-3GalNAc-alpha1-Ser/Thr (T antigen), which is a precursor for many extended O-glycans in glycoproteins. Probably acts as a specific molecular chaperone assisting the folding/stability of core 1 beta-3-galactosyltransferase (C1GALT1) (By similarity). {ECO:0000250}.	SUBCELLULAR LOCATION: Membrane {ECO:0000305}; Single-pass type II membrane protein {ECO:0000305}.	membrane [GO:0016020]			TRANSMEM 7..26; /note=Helical; Signal-anchor for type II membrane protein; /evidence=ECO:0000255	NA	TOPO_DOM 1..6; /note=Cytoplasmic; /evidence=ECO:0000255; TOPO_DOM 27..316; /note=Lumenal; /evidence=ECO:0000255
Erlin2	Q8BFZ9	0	0	0	2	0.480553	0	0	0	6	0.544732	NA	NA	NA	NA	NA	1.585	2.807	NA	2.322	-0.443	-0.352	1	0	1	Membrane	340	FUNCTION: Component of the ERLIN1/ERLIN2 complex which mediates the endoplasmic reticulum-associated degradation (ERAD) of inositol 1,4,5-trisphosphate receptors (IP3Rs) such as ITPR1. Promotes sterol-accelerated ERAD of HMGCR probably implicating an AMFR/gp78-containing ubiquitin ligase complex. Involved in regulation of cellular cholesterol homeostasis by regulation the SREBP signaling pathway.…	SUBCELLULAR LOCATION: Endoplasmic reticulum membrane {ECO:0000250}; Single-pass type II membrane protein {ECO:0000250}. Note=Associated with lipid raft-like domains of the endoplasmic reticulum membrane. {ECO:0000250}.	cytosol [GO:0005829]; endoplasmic reticulum [GO:0005783]; endoplasmic reticulum membrane [GO:0005789]; membrane raft [GO:0045121]; plasma membrane [GO:0005886]; protein-containing complex [GO:0032991]			TRANSMEM 4..24; /note=Helical; /evidence=ECO:0000255	NA	TOPO_DOM 1..3; /note=Cytoplasmic; /evidence=ECO:0000255; TOPO_DOM 25..340; /note=Lumenal; /evidence=ECO:0000255	CARBOHYD 106; /note=N-linked (GlcNAc...) asparagine; /evidence=ECO:0000255
Fcgrt	Q61559	0	1	1	7	0.522683	0	0	0	5	0.516309	0	0	0	1	0.406464	2	2.585	1	2	-0.129	-0.176	4	2	1	Membrane	365	FUNCTION: Cell surface receptor that transfers passive humoral immunity from the mother to the newborn. Binds to the Fc region of monomeric immunoglobulin gamma and mediates its selective uptake from milk (PubMed:7504013). IgG in the milk is bound at the apical surface of the intestinal epithelium. The resultant FcRn-IgG complexes are transcytosed across the intestinal epithelium and IgG is relea…	SUBCELLULAR LOCATION: Cell membrane {ECO:0000250|UniProtKB:P13599}; Single-pass type I membrane protein {ECO:0000255}. Endosome membrane {ECO:0000250|UniProtKB:P55899}.	endosome membrane [GO:0010008]; external side of plasma membrane [GO:0009897]; extracellular space [GO:0005615]	SIGNAL 1..21; /evidence=ECO:0000250|UniProtKB:P55899	DISULFID 119..182; /evidence=ECO:0000255|PROSITE-ProRule:PRU00114; DISULFID 221..275; /evidence=ECO:0000255|PROSITE-ProRule:PRU00114	TRANSMEM 298..321; /note=Helical; /evidence=ECO:0000255	NA	TOPO_DOM 22..297; /note=Extracellular; /evidence=ECO:0000255; TOPO_DOM 322..365; /note=Cytoplasmic; /evidence=ECO:0000255	CARBOHYD 108; /note=N-linked (GlcNAc...) asparagine; /evidence=ECO:0000255; CARBOHYD 125; /note=N-linked (GlcNAc...) asparagine; /evidence=ECO:0000255; CARBOHYD 149; /note=N-linked (GlcNAc...) asparagine; /evidence=ECO:0000255; CARBOHYD 246; /note=N-linked (GlcNAc...) asparagine; /evidence=ECO:0000255
Ndufa13	Q9ERS2	0	0	0	2	0.531527	0	0	0	1	0.470338	NA	NA	NA	NA	NA	1.585	1	NA	1.322	-0.066	-0.421	0	0	1	Non-ER	144	FUNCTION: Accessory subunit of the mitochondrial membrane respiratory chain NADH dehydrogenase (Complex I), that is believed not to be involved in catalysis. Complex I functions in the transfer of electrons from NADH to the respiratory chain. The immediate electron acceptor for the enzyme is believed to be ubiquinone. Involved in the interferon/all-trans-retinoic acid (IFN/RA) induced cell death.…	SUBCELLULAR LOCATION: Mitochondrion inner membrane {ECO:0000305|PubMed:12628925}; Single-pass membrane protein {ECO:0000305|PubMed:12628925}; Matrix side {ECO:0000305|PubMed:12628925}. Nucleus {ECO:0000269|PubMed:12628925}. Note=Localizes mainly in the mitochondrion. May be translocated into the nucleus upon IFN/RA treatment. {ECO:0000250|UniProtKB:Q9P0J0}.	cytoplasm [GO:0005737]; mitochondrial inner membrane [GO:0005743]; mitochondrial membrane [GO:0031966]; mitochondrial respirasome [GO:0005746]; mitochondrial respiratory chain complex I [GO:0005747]; mitochondrion [GO:0005739]; nucleoplasm [GO:0005654]; nucleus [GO:0005634]			TRANSMEM 30..51; /note=Helical; /evidence=ECO:0000255	NA
Clpx	Q9JHS4	0	1	2	22	0.609543	0	0	0	2	0.444629	NA	NA	NA	NA	NA	2.939	1.585	NA	2.415	0.105	-0.475	0	0	0	Non-ER	634	FUNCTION: ATP-dependent specificity component of the Clp protease complex. Hydrolyzes ATP. Targets specific substrates for degradation by the Clp complex. Can perform chaperone functions in the absence of CLPP. Enhances the DNA-binding activity of TFAM and is required for maintaining a normal mitochondrial nucleoid structure (PubMed:10347188). ATP-dependent unfoldase that stimulates the incorpora…	SUBCELLULAR LOCATION: Mitochondrion {ECO:0000269|PubMed:22710082}. Mitochondrion matrix, mitochondrion nucleoid {ECO:0000250}.	cytosol [GO:0005829]; endopeptidase Clp complex [GO:0009368]; mitochondrial endopeptidase Clp complex [GO:0009841]; mitochondrial inner membrane [GO:0005743]; mitochondrial matrix [GO:0005759]; mitochondrial nucleoid [GO:0042645]; mitochondrion [GO:0005739]; nucleoplasm [GO:0005654]				NA
Tmed7	E9Q7G1	0	0	0	1	0.47697	0	0	0	3	0.533034	NA	NA	NA	NA	NA	1	2	NA	1.585	0.365	0.245	0	0	0	Luminal	188		SUBCELLULAR LOCATION: Endoplasmic reticulum membrane {ECO:0000256|ARBA:ARBA00004115}; Single-pass type I membrane protein {ECO:0000256|ARBA:ARBA00004115}. Endoplasmic reticulum-Golgi intermediate compartment membrane {ECO:0000256|ARBA:ARBA00004151}; Single-pass type I membrane protein {ECO:0000256|ARBA:ARBA00004151}. Golgi apparatus, cis-Golgi network membrane {ECO:0000256|ARBA:ARBA00004619}; Sin…	COPII-coated ER to Golgi transport vesicle [GO:0030134]; endoplasmic reticulum [GO:0005783]; endoplasmic reticulum membrane [GO:0005789]; endoplasmic reticulum-Golgi intermediate compartment [GO:0005793]; endoplasmic reticulum-Golgi intermediate compartment membrane [GO:0033116]; Golgi apparatus [GO:0005794]	SIGNAL 1..34; /evidence=ECO:0000256|SAM:SignalP			NA
Ergic1	Q9DC16	0	1	0	4	0.519619	0	0	0	2	0.478346	NA	NA	NA	NA	NA	2.322	1.585	NA	2	0.395	0.807	1	0	2	Membrane	290	FUNCTION: Possible role in transport between endoplasmic reticulum and Golgi. {ECO:0000250}.	SUBCELLULAR LOCATION: Endoplasmic reticulum membrane {ECO:0000250}; Multi-pass membrane protein {ECO:0000250}. Endoplasmic reticulum-Golgi intermediate compartment membrane {ECO:0000250}; Multi-pass membrane protein {ECO:0000250}. Golgi apparatus membrane {ECO:0000250}; Multi-pass membrane protein {ECO:0000250}. Note=Cycles between the endoplasmic reticulum and the Golgi. {ECO:0000250}.	COPII-coated ER to Golgi transport vesicle [GO:0030134]; endoplasmic reticulum [GO:0005783]; endoplasmic reticulum membrane [GO:0005789]; endoplasmic reticulum-Golgi intermediate compartment [GO:0005793]; endoplasmic reticulum-Golgi intermediate compartment membrane [GO:0033116]; Golgi membrane [GO:0000139]; intracellular membrane-bounded organelle [GO:0043231]; membrane [GO:0016020]; nucleoplasm…			TRANSMEM 27..47; /note=Helical; /evidence=ECO:0000255; TRANSMEM 255..275; /note=Helical; /evidence=ECO:0000255	NA	TOPO_DOM 1..26; /note=Cytoplasmic; /evidence=ECO:0000255; TOPO_DOM 48..254; /note=Lumenal; /evidence=ECO:0000255; TOPO_DOM 276..290; /note=Cytoplasmic; /evidence=ECO:0000255	CARBOHYD 74; /note=N-linked (GlcNAc...) asparagine; /evidence=ECO:0000250
Pisd	Q8BSF4	0	0	0	3	0.490147	0	0	0	5	0.507713	NA	NA	NA	NA	NA	2	2.585	NA	2.322	-0.536	-0.762	0	0	1	Non-ER	406	FUNCTION: Catalyzes the formation of phosphatidylethanolamine (PtdEtn) from phosphatidylserine (PtdSer). Plays a central role in phospholipid metabolism and in the interorganelle trafficking of phosphatidylserine. May be involved in lipid droplet biogenesis at the endoplasmic reticulum membrane (By similarity). {ECO:0000250|UniProtKB:A0A8H4BVL9, ECO:0000255|HAMAP-Rule:MF_03208}.	SUBCELLULAR LOCATION: [Phosphatidylserine decarboxylase beta chain]: Mitochondrion inner membrane {ECO:0000255|HAMAP-Rule:MF_03208, ECO:0000269|PubMed:6862014}; Single-pass membrane protein {ECO:0000255|HAMAP-Rule:MF_03208}; Intermembrane side {ECO:0000255|HAMAP-Rule:MF_03208}.; SUBCELLULAR LOCATION: [Phosphatidylserine decarboxylase alpha chain]: Mitochondrion inner membrane {ECO:0000255|HAMAP-R…	lipid droplet [GO:0005811]; mitochondrial inner membrane [GO:0005743]; mitochondrion [GO:0005739]; nucleus [GO:0005634]			TRANSMEM 61..79; /note=Helical; /evidence=ECO:0000255|HAMAP-Rule:MF_03208	NA	TOPO_DOM 50..60; /note=Mitochondrial matrix; /evidence=ECO:0000255|HAMAP-Rule:MF_03208; TOPO_DOM 80..406; /note=Mitochondrial intermembrane; /evidence=ECO:0000255|HAMAP-Rule:MF_03208
Mbtps1	Q9WTZ2	0	0	0	18	0.551911	0	0	0	5	0.455158	NA	NA	NA	NA	NA	4.248	2.585	NA	3.644	-0.543	-0.307	6	0	1	Membrane	1052	FUNCTION: Serine protease that cleaves after hydrophobic or small residues, provided that Arg or Lys is in position P4: known substrates include SREBF1/SREBP1, SREBF2/SREBP2, BDNF, GNPTAB, ATF6, ATF6B and FAM20C. Cleaves substrates after Arg-Ser-Val-Leu (SREBP2), Arg-His-Leu-Leu (ATF6), Arg-Gly-Leu-Thr (BDNF) and its own propeptide after Arg-Arg-Leu-Leu. Catalyzes the first step in the proteolyti…	SUBCELLULAR LOCATION: Endoplasmic reticulum membrane {ECO:0000250|UniProtKB:Q14703}; Single-pass type I membrane protein {ECO:0000255}. Golgi apparatus membrane {ECO:0000269|PubMed:9990022}; Single-pass type I membrane protein {ECO:0000255}. Note=May sort to other organelles, including lysosomal and/or endosomal compartments. {ECO:0000250|UniProtKB:Q14703}.	endoplasmic reticulum membrane [GO:0005789]; Golgi apparatus [GO:0005794]; Golgi membrane [GO:0000139]; Golgi stack [GO:0005795]	SIGNAL 1..17; /evidence=ECO:0000255		TRANSMEM 1000..1022; /note=Helical; /evidence=ECO:0000255	NA	TOPO_DOM 187..999; /note=Lumenal; /evidence=ECO:0000255; TOPO_DOM 1023..1052; /note=Cytoplasmic; /evidence=ECO:0000255	CARBOHYD 148; /note=N-linked (GlcNAc...) asparagine; /evidence=ECO:0000255; CARBOHYD 236; /note=N-linked (GlcNAc...) asparagine; /evidence=ECO:0000255; CARBOHYD 305; /note=N-linked (GlcNAc...) asparagine; /evidence=ECO:0000255; CARBOHYD 515; /note=N-linked (GlcNAc...) asparagine; /evidence=ECO:0000255; CARBOHYD 728; /note=N-linked (GlcNAc...) asparagine; /evidence=ECO:0000255; CARBOHYD 939; /note…
Arsa	P50428	0	0	0	4	0.493435	0	0	0	6	0.504526	NA	NA	NA	NA	NA	2.322	2.807	NA	2.585	-0.392	-0.017	3	6	0	Luminal	506	FUNCTION: Hydrolyzes cerebroside sulfate. {ECO:0000269|PubMed:24294900}.	SUBCELLULAR LOCATION: Endoplasmic reticulum {ECO:0000250|UniProtKB:P15289}. Lysosome {ECO:0000250|UniProtKB:P15289}.	acrosomal vesicle [GO:0001669]; cytoplasm [GO:0005737]; endoplasmic reticulum [GO:0005783]; endosome [GO:0005768]; extracellular space [GO:0005615]; extrinsic component of external side of plasma membrane [GO:0031232]; lysosome [GO:0005764]; membrane [GO:0016020]; plasma membrane [GO:0005886]	SIGNAL 1..17; /evidence=ECO:0000250|UniProtKB:P15289	DISULFID 155..171; /evidence=ECO:0000250|UniProtKB:P15289; DISULFID 160..167; /evidence=ECO:0000250|UniProtKB:P15289; DISULFID 299..413; /evidence=ECO:0000250|UniProtKB:P15289; DISULFID 487..499; /evidence=ECO:0000250|UniProtKB:P15289; DISULFID 488..501; /evidence=ECO:0000250|UniProtKB:P15289; DISULFID 492..498; /evidence=ECO:0000250|UniProtKB:P15289		NA		CARBOHYD 157; /note=N-linked (GlcNAc...) asparagine; /evidence=ECO:0000255; CARBOHYD 183; /note=N-linked (GlcNAc...) asparagine; /evidence=ECO:0000255; CARBOHYD 349; /note=N-linked (GlcNAc...) asparagine; /evidence=ECO:0000255
Edem3	Q2HXL6	0	0	0	9	0.505603	0	0	0	8	0.481793	NA	NA	NA	NA	NA	3.322	3.17	NA	3.248	0.051	-0.143	7	0	0	Luminal	931	FUNCTION: Involved in endoplasmic reticulum-associated degradation (ERAD). Accelerates the glycoprotein ERAD by proteasomes, by catalyzing mannose trimming from Man8GlcNAc2 to Man7GlcNAc2 in the N-glycans. May also participate in mannose trimming from all glycoproteins and not just misfolded ones targeted to ERAD (PubMed:34143952). May have alpha 1,2-mannosidase activity. {ECO:0000250|UniProtKB:Q…	SUBCELLULAR LOCATION: Endoplasmic reticulum lumen {ECO:0000255|PROSITE-ProRule:PRU10138, ECO:0000269|PubMed:16431915}.	endoplasmic reticulum [GO:0005783]; endoplasmic reticulum lumen [GO:0005788]; endoplasmic reticulum quality control compartment [GO:0044322]; membrane [GO:0016020]	SIGNAL 1..42; /evidence=ECO:0000255			NA		CARBOHYD 119; /note=N-linked (GlcNAc...) asparagine; /evidence=ECO:0000255; CARBOHYD 196; /note=N-linked (GlcNAc...) asparagine; /evidence=ECO:0000255; CARBOHYD 505; /note=N-linked (GlcNAc...) asparagine; /evidence=ECO:0000255; CARBOHYD 512; /note=N-linked (GlcNAc...) asparagine; /evidence=ECO:0000255; CARBOHYD 811; /note=N-linked (GlcNAc...) asparagine; /evidence=ECO:0000255; CARBOHYD 815; /note…
Atraid	Q6PGD0	NA	NA	NA	NA	NA	0	0	0	6	0.645938	0	0	0	2	0.487377	NA	2.807	1.585	2.322	-0.482	-0.489	0	3	1	Membrane	223	FUNCTION: Promotes osteoblast cell differentiation and terminal mineralization. Plays a role in inducing the cell cycle arrest via inhibiting CCND1 expression in all-trans-retinoic acid (ATRA) signal pathway (By similarity). {ECO:0000250}.	SUBCELLULAR LOCATION: Nucleus envelope {ECO:0000250|UniProtKB:Q6UW56}. Cell membrane {ECO:0000250}; Single-pass membrane protein {ECO:0000250|UniProtKB:Q6UW56}. Note=Colocalizes with NELL1 on the nuclear envelope and the perinuclear region. {ECO:0000250|UniProtKB:Q6UW56}.	intracellular membrane-bounded organelle [GO:0043231]; lysosomal membrane [GO:0005765]; nuclear envelope [GO:0005635]; perinuclear region of cytoplasm [GO:0048471]; plasma membrane [GO:0005886]	SIGNAL 1..25; /evidence=ECO:0000250	DISULFID 150..165; /evidence=ECO:0000255|PROSITE-ProRule:PRU00076; DISULFID 159..175; /evidence=ECO:0000255|PROSITE-ProRule:PRU00076; DISULFID 177..186; /evidence=ECO:0000255|PROSITE-ProRule:PRU00076	TRANSMEM 194..214; /note=Helical; /evidence=ECO:0000255	NA	TOPO_DOM 26..193; /note=Extracellular; /evidence=ECO:0000255; TOPO_DOM 215..223; /note=Cytoplasmic; /evidence=ECO:0000255
Slc25a16	Q8C0K5	0	0	0	3	0.502431	0	0	0	4	0.508458	0	0	0	1	0.410279	2	2.322	1	1.874	-0.462	-0.456	0	0	6	Non-ER	332	FUNCTION: Required for the accumulation of coenzyme A in the mitochondrial matrix. {ECO:0000250|UniProtKB:P16260}.	SUBCELLULAR LOCATION: Mitochondrion inner membrane {ECO:0000250|UniProtKB:P16260}; Multi-pass membrane protein {ECO:0000255}.	mitochondrial inner membrane [GO:0005743]; mitochondrion [GO:0005739]			TRANSMEM 37..57; /note=Helical; Name=1; /evidence=ECO:0000255; TRANSMEM 88..108; /note=Helical; Name=2; /evidence=ECO:0000255; TRANSMEM 134..154; /note=Helical; Name=3; /evidence=ECO:0000255; TRANSMEM 191..211; /note=Helical; Name=4; /evidence=ECO:0000255; TRANSMEM 244..264; /note=Helical; Name=5; /evidence=ECO:0000255; TRANSMEM 299..319; /note=Helical; Name=6; /evidence=ECO:0000255	NA
Gpx3	P46412	NA	NA	NA	NA	NA	1	0	0	15	0.699478	0	0	0	1	0.423078	NA	4	1	3.17	0.429	0.059	0	0	0	Luminal	226	FUNCTION: Protects cells and enzymes from oxidative damage, by catalyzing the reduction of hydrogen peroxide, lipid peroxides and organic hydroperoxide, by glutathione. {ECO:0000250|UniProtKB:P22352}.	SUBCELLULAR LOCATION: Secreted.	extracellular space [GO:0005615]	SIGNAL 1..24; /evidence=ECO:0000255			NA
Slc27a1	Q60714	0	0	0	3	0.472678	0	0	0	10	0.529721	NA	NA	NA	NA	NA	2	3.459	NA	2.907	-0.557	0.046	0	0	1	Membrane	646	FUNCTION: Mediates the import of long-chain fatty acids (LCFA) into the cell by facilitating their transport at the plasma membrane (PubMed:7954810, PubMed:9786857, PubMed:9671728, PubMed:10471110, PubMed:12235169, PubMed:11970897, PubMed:15699031, PubMed:28178239, PubMed:24858472, PubMed:19527715) (Probable). Also functions as an acyl-CoA ligase catalyzing the ATP-dependent formation of fatty ac…	SUBCELLULAR LOCATION: Cell membrane {ECO:0000269|PubMed:10471110, ECO:0000269|PubMed:10593920, ECO:0000269|PubMed:11470793, ECO:0000269|PubMed:11970897, ECO:0000269|PubMed:24858472, ECO:0000269|PubMed:28178239, ECO:0000269|PubMed:7954810, ECO:0000269|PubMed:9786857}; Single-pass membrane protein {ECO:0000269|PubMed:11470793, ECO:0000269|PubMed:7954810}. Mitochondrion outer membrane {ECO:0000269|P…	basal plasma membrane [GO:0009925]; caveola [GO:0005901]; cytoplasmic vesicle [GO:0031410]; endoplasmic reticulum [GO:0005783]; intracellular membrane-bounded organelle [GO:0043231]; mitochondrial inner membrane [GO:0005743]; mitochondrial outer membrane [GO:0005741]; mitochondrion [GO:0005739]; plasma membrane [GO:0005886]			TRANSMEM 14..34; /note=Helical; /evidence=ECO:0000255	NA	TOPO_DOM 1..13; /note=Extracellular; /evidence=ECO:0000305|PubMed:11470793; TOPO_DOM 35..646; /note=Cytoplasmic; /evidence=ECO:0000305|PubMed:11470793
Erp44	Q9D1Q6	0	0	0	6	0.537169	0	0	0	2	0.456356	NA	NA	NA	NA	NA	2.807	1.585	NA	2.322	0.122	-0.199	0	2	0	Luminal	406	FUNCTION: Mediates thiol-dependent retention in the early secretory pathway, forming mixed disulfides with substrate proteins through its conserved CRFS motif. Inhibits the calcium channel activity of ITPR1. May have a role in the control of oxidative protein folding in the endoplasmic reticulum. Required to retain ERO1A and ERO1B in the endoplasmic reticulum. {ECO:0000250|UniProtKB:Q9BS26}.	SUBCELLULAR LOCATION: Endoplasmic reticulum lumen {ECO:0000255|PROSITE-ProRule:PRU10138, ECO:0000269|PubMed:15652484}.	cell surface [GO:0009986]; endoplasmic reticulum lumen [GO:0005788]; endoplasmic reticulum membrane [GO:0005789]; endoplasmic reticulum-Golgi intermediate compartment [GO:0005793]	SIGNAL 1..29; /evidence=ECO:0000250	DISULFID 189..241; /evidence=ECO:0000250; DISULFID 301..318; /evidence=ECO:0000250		NA
Coq6	Q8R1S0	0	0	0	2	0.469869	0	0	0	7	0.524346	NA	NA	NA	NA	NA	1.585	3	NA	2.459	-0.456	-0.749	0	0	0	Non-ER	476	FUNCTION: FAD-dependent monooxygenase required for the C5-ring hydroxylation during ubiquinone biosynthesis. Catalyzes the hydroxylation of 3-polyprenyl-4-hydroxybenzoic acid to 3-polyprenyl-4,5-dihydroxybenzoic acid. The electrons required for the hydroxylation reaction may be funneled indirectly from NADPH via a ferredoxin/ferredoxin reductase system to COQ6. {ECO:0000255|HAMAP-Rule:MF_03193}.	SUBCELLULAR LOCATION: Mitochondrion inner membrane {ECO:0000255|HAMAP-Rule:MF_03193}; Peripheral membrane protein {ECO:0000255|HAMAP-Rule:MF_03193}; Matrix side {ECO:0000255|HAMAP-Rule:MF_03193}. Golgi apparatus {ECO:0000255|HAMAP-Rule:MF_03193, ECO:0000269|PubMed:21540551}. Cell projection {ECO:0000255|HAMAP-Rule:MF_03193}. Note=Localizes to cell processes and Golgi apparatus in podocytes. {ECO:…	cell projection [GO:0042995]; extrinsic component of mitochondrial inner membrane [GO:0031314]; Golgi apparatus [GO:0005794]; mitochondrial inner membrane [GO:0005743]; mitochondrion [GO:0005739]; ubiquinone biosynthesis complex [GO:0110142]				NA
St3gal6	Q8VIB3	NA	NA	NA	NA	NA	0	0	0	13	0.687542	0	0	0	1	0.409641	NA	3.807	1	3	-0.494	-0.817	4	0	1	Membrane	329	FUNCTION: Involved in the synthesis of sialyl-paragloboside, a precursor of sialyl-Lewis X determinant. Has a alpha-2,3-sialyltransferase activity toward Gal-beta1,4-GlcNAc structure on glycoproteins and glycolipids. Has a restricted substrate specificity, it utilizes Gal-beta1,4-GlcNAc on glycoproteins, and neolactotetraosylceramide and neolactohexaosylceramide, but not lactotetraosylceramide, l…	SUBCELLULAR LOCATION: Golgi apparatus membrane {ECO:0000305}; Single-pass type II membrane protein {ECO:0000305}.	Golgi membrane [GO:0000139]			TRANSMEM 5..25; /note=Helical; Signal-anchor for type II membrane protein; /evidence=ECO:0000255	NA	TOPO_DOM 1..4; /note=Cytoplasmic; /evidence=ECO:0000255; TOPO_DOM 26..329; /note=Lumenal; /evidence=ECO:0000255	CARBOHYD 129; /note=N-linked (GlcNAc...) asparagine; /evidence=ECO:0000255; CARBOHYD 181; /note=N-linked (GlcNAc...) asparagine; /evidence=ECO:0000255; CARBOHYD 295; /note=N-linked (GlcNAc...) asparagine; /evidence=ECO:0000255; CARBOHYD 308; /note=N-linked (GlcNAc...) asparagine; /evidence=ECO:0000255
Hax1	O35387	0	0	0	2	0.508085	0	0	0	1	0.457572	NA	NA	NA	NA	NA	1.585	1	NA	1.322	0.745	0.171	0	0	0	Non-ER	280	FUNCTION: Recruits the Arp2/3 complex to the cell cortex and regulates reorganization of the cortical actin cytoskeleton via its interaction with KCNC3 and the Arp2/3 complex. Slows down the rate of inactivation of KCNC3 channels. Promotes GNA13-mediated cell migration. Involved in the clathrin-mediated endocytosis pathway. May be involved in internalization of ABC transporters such as ABCB11. Ma…	SUBCELLULAR LOCATION: Mitochondrion {ECO:0000269|PubMed:16814492}. Endoplasmic reticulum {ECO:0000269|PubMed:10760273}. Nucleus membrane {ECO:0000305|PubMed:16814492}. Cytoplasmic vesicle {ECO:0000269|PubMed:10760273, ECO:0000269|PubMed:16814492}. Cytoplasm, cell cortex {ECO:0000250|UniProtKB:O00165}. Cell membrane {ECO:0000250|UniProtKB:O00165}; Peripheral membrane protein {ECO:0000250|UniProtKB…	actin cytoskeleton [GO:0015629]; apical plasma membrane [GO:0016324]; cell cortex [GO:0005938]; clathrin-coated vesicle [GO:0030136]; cytoplasm [GO:0005737]; endoplasmic reticulum [GO:0005783]; intracellular membrane-bounded organelle [GO:0043231]; lamellipodium [GO:0030027]; mitochondrial intermembrane space [GO:0005758]; mitochondrial outer membrane [GO:0005741]; mitochondrion [GO:0005739]; nuc…				NA
Ttc13	A0A1L1SSC7	0	0	0	4	0.477612	0	0	0	9	0.496208	NA	NA	NA	NA	NA	2.322	3.322	NA	2.907	-0.345	-0.228	0	0	0	Luminal	844				SIGNAL 1..34; /evidence=ECO:0000256|SAM:SignalP			NA
Maob	Q8BW75	NA	NA	NA	NA	NA	0	0	0	17	0.645335	0	0	0	1	0.426146	NA	4.17	1	3.322	-0.516	-0.836	0	0	1	Non-ER	520	FUNCTION: Catalyzes the oxidative deamination of primary and some secondary amines such as neurotransmitters, and exogenous amines including the tertiary amine, neurotoxin 1-methyl-4-phenyl-1,2,3,6-tetrahydropyridine (MPTP), with concomitant reduction of oxygen to hydrogen peroxide and participates in the metabolism of neuroactive and vasoactive amines in the central nervous system and peripheral…	SUBCELLULAR LOCATION: Mitochondrion outer membrane {ECO:0000250}; Single-pass type IV membrane protein {ECO:0000250}; Cytoplasmic side {ECO:0000250}.	mitochondrial inner membrane [GO:0005743]; mitochondrial outer membrane [GO:0005741]; mitochondrion [GO:0005739]			TRANSMEM 490..516; /note=Helical; Anchor for type IV membrane protein; /evidence=ECO:0000250	NA	TOPO_DOM 2..489; /note=Cytoplasmic; /evidence=ECO:0000250; TOPO_DOM 517..520; /note=Mitochondrial intermembrane; /evidence=ECO:0000250
Ptges2	Q8BWM0	0	0	0	2	0.476265	0	0	0	4	0.494489	NA	NA	NA	NA	NA	1.585	2.322	NA	2	-0.351	-0.505	0	0	1	Non-ER	384	FUNCTION: Isomerase that catalyzes the conversion of PGH2 into the more stable prostaglandin E2 (PGE2) (in vitro). The biological function and the GSH-dependent property of PTGES2 is still under debate (By similarity). In vivo, PTGES2 could form a complex with GSH and heme and would not participate in PGE2 synthesis but would catalyze the degradation of prostaglandin E2 H2 (PGH2) to 12(S)-hydroxy…	SUBCELLULAR LOCATION: Golgi apparatus membrane {ECO:0000250|UniProtKB:Q9H7Z7}; Single-pass membrane protein {ECO:0000250|UniProtKB:Q9H7Z7}. Nucleus {ECO:0000269|PubMed:12050152}. Note=According to PubMed:12050152, some fraction may be nuclear. {ECO:0000269|PubMed:12050152}.; SUBCELLULAR LOCATION: [Prostaglandin E synthase 2 truncated form]: Cytoplasm {ECO:0000250|UniProtKB:Q9H7Z7}. Note=Synthesiz…	cytosol [GO:0005829]; Golgi membrane [GO:0000139]; mitochondrion [GO:0005739]; nucleus [GO:0005634]			TRANSMEM 57..73; /note=Helical; /evidence=ECO:0000255	NA	TOPO_DOM 1..56; /note=Lumenal; /evidence=ECO:0000255; TOPO_DOM 74..384; /note=Cytoplasmic; /evidence=ECO:0000255
Naxe	Q8K4Z3	0	0	0	1	0.465708	0	0	0	4	0.520721	NA	NA	NA	NA	NA	1	2.322	NA	1.807	-0.14	-0.5	0	0	0	Non-ER	282	FUNCTION: Catalyzes the epimerization of the S- and R-forms of NAD(P)HX, a damaged form of NAD(P)H that is a result of enzymatic or heat-dependent hydration. This is a prerequisite for the S-specific NAD(P)H-hydrate dehydratase to allow the repair of both epimers of NAD(P)HX. Accelerates cholesterol efflux from endothelial cells to high-density lipoprotein (HDL) and thereby regulates angiogenesis…	SUBCELLULAR LOCATION: Mitochondrion {ECO:0000255|HAMAP-Rule:MF_03159}. Secreted {ECO:0000255|HAMAP-Rule:MF_03159, ECO:0000269|PubMed:18202122, ECO:0000269|PubMed:18614015}. Note=In sperm, secretion gradually increases during capacitation.	cell body [GO:0044297]; cilium [GO:0005929]; extracellular region [GO:0005576]; extracellular space [GO:0005615]; mitochondrion [GO:0005739]				NA
Tmx3	Q8BXZ1	0	0	0	5	0.512931	0	0	0	2	0.452624	NA	NA	NA	NA	NA	2.585	1.585	NA	2.17	-0.047	-0.208	3	1	1	Membrane	456	FUNCTION: Probable disulfide isomerase, which participates in the folding of proteins containing disulfide bonds. May act as a dithiol oxidase (By similarity). {ECO:0000250}.	SUBCELLULAR LOCATION: Endoplasmic reticulum membrane {ECO:0000250}; Single-pass membrane protein {ECO:0000250}.	cell surface [GO:0009986]; endoplasmic reticulum [GO:0005783]; endoplasmic reticulum membrane [GO:0005789]	SIGNAL 1..29; /evidence=ECO:0000255	DISULFID 56..59; /note=Redox-active; /evidence=ECO:0000255|PROSITE-ProRule:PRU00691	TRANSMEM 379..399; /note=Helical; /evidence=ECO:0000255	NA	TOPO_DOM 30..378; /note=Lumenal; /evidence=ECO:0000255; TOPO_DOM 400..456; /note=Cytoplasmic; /evidence=ECO:0000255	CARBOHYD 35; /note=N-linked (GlcNAc...) asparagine; /evidence=ECO:0000255; CARBOHYD 261; /note=N-linked (GlcNAc...) asparagine; /evidence=ECO:0000255; CARBOHYD 316; /note=N-linked (GlcNAc...) asparagine; /evidence=ECO:0000255
Plod1	Q9R0E2	0	0	0	9	0.521828	0	0	0	3	0.450795	NA	NA	NA	NA	NA	3.322	2	NA	2.807	0.021	0.047	3	0	0	Luminal	728	FUNCTION: Part of a complex composed of PLOD1, P3H3 and P3H4 that catalyzes hydroxylation of lysine residues in collagen alpha chains and is required for normal assembly and cross-linkling of collagen fibrils (PubMed:27119146). Forms hydroxylysine residues in -Xaa-Lys-Gly- sequences in collagens (By similarity). These hydroxylysines serve as sites of attachment for carbohydrate units and are esse…	SUBCELLULAR LOCATION: Rough endoplasmic reticulum membrane; Peripheral membrane protein; Lumenal side.	catalytic complex [GO:1902494]; collagen-containing extracellular matrix [GO:0062023]; endoplasmic reticulum [GO:0005783]; rough endoplasmic reticulum membrane [GO:0030867]	SIGNAL 1..18; /evidence=ECO:0000250			NA		CARBOHYD 198; /note=N-linked (GlcNAc...) asparagine; /evidence=ECO:0000269|PubMed:19349973; CARBOHYD 539; /note=N-linked (GlcNAc...) asparagine; /evidence=ECO:0000255; CARBOHYD 687; /note=N-linked (GlcNAc...) asparagine; /evidence=ECO:0000255
Vapb	Q9QY76	0	0	0	1	0.46932	0	0	0	3	0.507924	NA	NA	NA	NA	NA	1	2	NA	1.585	-0.17	-0.334	0	0	1	Membrane	243	FUNCTION: Participates in the endoplasmic reticulum unfolded protein response (UPR) by inducing ERN1/IRE1 activity. Involved in cellular calcium homeostasis regulation. {ECO:0000250|UniProtKB:O95292}.	SUBCELLULAR LOCATION: Endoplasmic reticulum membrane {ECO:0000250|UniProtKB:O95292}; Single-pass type IV membrane protein {ECO:0000255}.	cytoplasm [GO:0005737]; endoplasmic reticulum [GO:0005783]; endoplasmic reticulum membrane [GO:0005789]; Golgi apparatus [GO:0005794]; membrane [GO:0016020]; plasma membrane [GO:0005886]			TRANSMEM 219..239; /note=Helical; Anchor for type IV membrane protein; /evidence=ECO:0000255	NA	TOPO_DOM 2..218; /note=Cytoplasmic; /evidence=ECO:0000255
Ltbp3	Q61810	0	0	0	2	0.453363	0	0	0	42	0.650592	0	0	0	1	0.38819	1.585	5.426	1	4	-0.696	0.395	5	47	0	Luminal	1253	FUNCTION: Key regulator of transforming growth factor beta (TGFB1, TGFB2 and TGFB3) that controls TGF-beta activation by maintaining it in a latent state during storage in extracellular space. Associates specifically via disulfide bonds with the Latency-associated peptide (LAP), which is the regulatory chain of TGF-beta, and regulates integrin-dependent activation of TGF-beta. {ECO:0000303|PubMed…	SUBCELLULAR LOCATION: Secreted {ECO:0000250|UniProtKB:Q9NS15}. Secreted, extracellular space, extracellular matrix {ECO:0000250|UniProtKB:Q9NS15}. Note=Secretion occurs after coexpression with TGFB1 and requires complexing with 'Cys-33' of the TGFB1 propeptide. {ECO:0000250|UniProtKB:Q9NS15}.	collagen-containing extracellular matrix [GO:0062023]; extracellular matrix [GO:0031012]; extracellular region [GO:0005576]	SIGNAL 1..38; /evidence=ECO:0000255	DISULFID 110..120; /evidence=ECO:0000255|PROSITE-ProRule:PRU00076; DISULFID 114..126; /evidence=ECO:0000255|PROSITE-ProRule:PRU00076; DISULFID 128..137; /evidence=ECO:0000255|PROSITE-ProRule:PRU00076; DISULFID 276..300; /evidence=ECO:0000255|PROSITE-ProRule:PRU00697; DISULFID 286..313; /evidence=ECO:0000255|PROSITE-ProRule:PRU00697; DISULFID 301..316; /evidence=ECO:0000255|PROSITE-ProRule:PRU0069…		NA		CARBOHYD 86; /note=N-linked (GlcNAc...) asparagine; /evidence=ECO:0000255; CARBOHYD 346; /note=N-linked (GlcNAc...) asparagine; /evidence=ECO:0000255; CARBOHYD 842; /note=N-linked (GlcNAc...) asparagine; /evidence=ECO:0000255; CARBOHYD 933; /note=N-linked (GlcNAc...) asparagine; /evidence=ECO:0000255; CARBOHYD 1225; /note=N-linked (GlcNAc...) asparagine; /evidence=ECO:0000255
Dipk2a	Q3USZ8	0	0	0	2	0.472724	0	0	0	4	0.48673	NA	NA	NA	NA	NA	1.585	2.322	NA	2	-0.186	-0.393	0	0	0	Luminal	430	FUNCTION: May play a role in cardiomyocyte proliferation through paracrine signaling and activation of the PI3-kinase signaling cascade. {ECO:0000269|PubMed:23784961}.	SUBCELLULAR LOCATION: Golgi apparatus. Cytoplasmic vesicle, COPI-coated vesicle. Secreted.	COPI vesicle coat [GO:0030126]; COPI-coated vesicle [GO:0030137]; extracellular region [GO:0005576]; extracellular space [GO:0005615]; Golgi membrane [GO:0000139]	SIGNAL 1..35; /evidence=ECO:0000255			NA
Emc7	Q9EP72	0	0	0	1	0.469537	0	0	0	3	0.508638	0	0	0	1	0.420397	1	2	1	1.415	-0.266	-0.582	0	0	1	Membrane	241	FUNCTION: Part of the endoplasmic reticulum membrane protein complex (EMC) that enables the energy-independent insertion into endoplasmic reticulum membranes of newly synthesized membrane proteins. Preferentially accommodates proteins with transmembrane domains that are weakly hydrophobic or contain destabilizing features such as charged and aromatic residues. Involved in the cotranslational inse…	SUBCELLULAR LOCATION: Endoplasmic reticulum membrane {ECO:0000250|UniProtKB:Q9NPA0}; Single-pass type I membrane protein {ECO:0000250|UniProtKB:Q9NPA0}.	EMC complex [GO:0072546]; endoplasmic reticulum membrane [GO:0005789]; membrane [GO:0016020]	SIGNAL 1..22; /evidence=ECO:0000250|UniProtKB:Q9NPA0		TRANSMEM 159..179; /note=Helical; /evidence=ECO:0000255	NA	TOPO_DOM 23..158; /note=Lumenal; /evidence=ECO:0000250|UniProtKB:Q9NPA0; TOPO_DOM 180..241; /note=Cytoplasmic; /evidence=ECO:0000250|UniProtKB:Q9NPA0
Lipa	Q9Z0M5	0	0	1	8	0.552378	0	0	0	1	0.439771	NA	NA	NA	NA	NA	2.17	1	NA	1.7	-0.35	-0.537	5	0	0	Luminal	397	FUNCTION: Catalyzes the deacylation of triacylglyceryl and cholesteryl ester core lipids of endocytosed low density lipoproteins to generate free fatty acids and cholesterol. {ECO:0000250|UniProtKB:P38571}.	SUBCELLULAR LOCATION: Lysosome {ECO:0000250|UniProtKB:Q64194}.	cytosol [GO:0005829]; fibrillar center [GO:0001650]; intracellular membrane-bounded organelle [GO:0043231]; lysosome [GO:0005764]; nucleoplasm [GO:0005654]	SIGNAL 1..25; /evidence=ECO:0000255			NA		CARBOHYD 34; /note=N-linked (GlcNAc...) asparagine; /evidence=ECO:0000255; CARBOHYD 99; /note=N-linked (GlcNAc...) asparagine; /evidence=ECO:0000255; CARBOHYD 159; /note=N-linked (GlcNAc...) asparagine; /evidence=ECO:0000255; CARBOHYD 271; /note=N-linked (GlcNAc...) asparagine; /evidence=ECO:0000255; CARBOHYD 319; /note=N-linked (GlcNAc...) asparagine; /evidence=ECO:0000255
Loxl1	P97873	0	0	0	5	0.495551	0	0	0	3	0.456468	NA	NA	NA	NA	NA	2.585	2	NA	2.322	-1.196	-0.894	0	5	0	Luminal	607	FUNCTION: Active on elastin and collagen substrates. {ECO:0000250}.	SUBCELLULAR LOCATION: Secreted, extracellular space {ECO:0000305}.	acrosomal vesicle [GO:0001669]; basement membrane [GO:0005604]; collagen-containing extracellular matrix [GO:0062023]; cytoplasm [GO:0005737]; extracellular matrix [GO:0031012]; extracellular space [GO:0005615]	SIGNAL 1..28; /evidence=ECO:0000255	DISULFID 428..434; /evidence=ECO:0000250|UniProtKB:P33072; DISULFID 481..530; /evidence=ECO:0000250|UniProtKB:P33072; DISULFID 514..520; /evidence=ECO:0000250|UniProtKB:P33072; DISULFID 541..551; /evidence=ECO:0000250|UniProtKB:P33072; DISULFID 588..602; /evidence=ECO:0000250|UniProtKB:P33072		NA
Lgr6	Q3UVD5	0	0	0	5	0.489238	0	0	0	5	0.458046	NA	NA	NA	NA	NA	2.585	2.585	NA	2.585	-0.003	-0.323	2	1	7	Membrane	967	FUNCTION: Receptor for R-spondins that potentiates the canonical Wnt signaling pathway and acts as a marker of multipotent stem cells in the epidermis. Upon binding to R-spondins (RSPO1, RSPO2, RSPO3 or RSPO4), associates with phosphorylated LRP6 and frizzled receptors that are activated by extracellular Wnt receptors, triggering the canonical Wnt signaling pathway to increase expression of targe…	SUBCELLULAR LOCATION: Cell membrane {ECO:0000250}; Multi-pass membrane protein {ECO:0000250}.	extracellular matrix [GO:0031012]; extracellular space [GO:0005615]; plasma membrane [GO:0005886]; vesicle [GO:0031982]	SIGNAL 1..22; /evidence=ECO:0000255	DISULFID 642..717; /evidence=ECO:0000250	TRANSMEM 568..588; /note=Helical; Name=1; /evidence=ECO:0000255; TRANSMEM 599..619; /note=Helical; Name=2; /evidence=ECO:0000255; TRANSMEM 645..665; /note=Helical; Name=3; /evidence=ECO:0000255; TRANSMEM 688..708; /note=Helical; Name=4; /evidence=ECO:0000255; TRANSMEM 728..748; /note=Helical; Name=5; /evidence=ECO:0000255; TRANSMEM 775..795; /note=Helical; Name=6; /evidence=ECO:0000255; TRANSMEM …	NA	TOPO_DOM 25..567; /note=Extracellular; /evidence=ECO:0000255; TOPO_DOM 589..598; /note=Cytoplasmic; /evidence=ECO:0000255; TOPO_DOM 620..644; /note=Extracellular; /evidence=ECO:0000255; TOPO_DOM 666..687; /note=Cytoplasmic; /evidence=ECO:0000255; TOPO_DOM 709..727; /note=Extracellular; /evidence=ECO:0000255; TOPO_DOM 749..774; /note=Cytoplasmic; /evidence=ECO:0000255; TOPO_DOM 796..809; /note=Ext…	CARBOHYD 77; /note=N-linked (GlcNAc...) asparagine; /evidence=ECO:0000255; CARBOHYD 208; /note=N-linked (GlcNAc...) asparagine; /evidence=ECO:0000255
Ermp1	Q3UVK0	0	0	0	4	0.471473	0	0	0	12	0.515007	0	0	0	1	0.391185	2.322	3.7	1	2.737	0.063	0.298	2	1	9	Membrane	898	FUNCTION: Within the ovary, required for the organization of somatic cells and oocytes into discrete follicular structures. {ECO:0000250|UniProtKB:Q6UPR8}.	SUBCELLULAR LOCATION: Endoplasmic reticulum membrane {ECO:0000250|UniProtKB:Q6UPR8}; Multi-pass membrane protein {ECO:0000255}.	endoplasmic reticulum [GO:0005783]; endoplasmic reticulum membrane [GO:0005789]		DISULFID 198..216; /evidence=ECO:0000250	TRANSMEM 67..87; /note=Helical; Name=1; /evidence=ECO:0000255; TRANSMEM 394..414; /note=Helical; Name=2; /evidence=ECO:0000255; TRANSMEM 452..472; /note=Helical; Name=3; /evidence=ECO:0000255; TRANSMEM 481..501; /note=Helical; Name=4; /evidence=ECO:0000255; TRANSMEM 516..538; /note=Helical; Name=5; /evidence=ECO:0000255; TRANSMEM 543..562; /note=Helical; Name=6; /evidence=ECO:0000255; TRANSMEM 57…	NA	TOPO_DOM 1..66; /note=Cytoplasmic; /evidence=ECO:0000305; TOPO_DOM 88..393; /note=Lumenal; /evidence=ECO:0000305; TOPO_DOM 415..451; /note=Cytoplasmic; /evidence=ECO:0000305; TOPO_DOM 473..480; /note=Lumenal; /evidence=ECO:0000305; TOPO_DOM 502..515; /note=Cytoplasmic; /evidence=ECO:0000305; TOPO_DOM 539..542; /note=Lumenal; /evidence=ECO:0000305; TOPO_DOM 563..573; /note=Cytoplasmic; /evidence=E…	CARBOHYD 176; /note=N-linked (GlcNAc...) asparagine; /evidence=ECO:0000255|PROSITE-ProRule:PRU00498; CARBOHYD 724; /note=N-linked (GlcNAc...) asparagine; /evidence=ECO:0000255|PROSITE-ProRule:PRU00498
Afg3l2	Q8JZQ2	0	0	0	8	0.506626	0	0	0	3	0.448174	NA	NA	NA	NA	NA	3.17	2	NA	2.7	-0.282	-0.609	0	0	2	Non-ER	802	FUNCTION: ATP-dependent protease which is essential for axonal and neuron development (PubMed:18337413, PubMed:27642048). In neurons, mediates degradation of SMDT1/EMRE before its assembly with the uniporter complex, limiting the availability of SMDT1/EMRE for MCU assembly and promoting efficient assembly of gatekeeper subunits with MCU (By similarity). Required for the maturation of paraplegin (…	SUBCELLULAR LOCATION: Mitochondrion inner membrane {ECO:0000269|PubMed:19656850, ECO:0000269|PubMed:24856930}; Multi-pass membrane protein {ECO:0000255}.	m-AAA complex [GO:0005745]; mitochondrial inner membrane [GO:0005743]; mitochondrion [GO:0005739]			TRANSMEM 142..162; /note=Helical; /evidence=ECO:0000255; TRANSMEM 250..270; /note=Helical; /evidence=ECO:0000255	NA
Txndc16	Q7TN22	0	0	0	4	0.474166	0	0	0	5	0.464464	NA	NA	NA	NA	NA	2.322	2.585	NA	2.459	0.219	0.298	1	1	0	Luminal	820		SUBCELLULAR LOCATION: Secreted {ECO:0000250|UniProtKB:Q9P2K2}. Endoplasmic reticulum lumen {ECO:0000250|UniProtKB:Q9P2K2}.	endoplasmic reticulum lumen [GO:0005788]; extracellular region [GO:0005576]	SIGNAL 1..24; /evidence=ECO:0000255	DISULFID 450..457; /evidence=ECO:0000250|UniProtKB:Q9P2K2		NA		CARBOHYD 461; /note=N-linked (GlcNAc...) asparagine; /evidence=ECO:0000255
Creb3	Q61817	0	0	0	2	0.476702	0	0	0	2	0.458782	NA	NA	NA	NA	NA	1.585	1.585	NA	1.585	1.353	1.4	2	0	1	Membrane	404	FUNCTION: Endoplasmic reticulum (ER)-bound sequence-specific transcription factor that directly binds DNA and activates transcription. Plays a role in the unfolded protein response (UPR), promoting cell survival versus ER stress-induced apoptotic cell death. Also involved in cell proliferation, migration and differentiation, tumor suppression and inflammatory gene expression. Acts as a positive r…	SUBCELLULAR LOCATION: Endoplasmic reticulum membrane {ECO:0000250|UniProtKB:O43889}; Single-pass type II membrane protein {ECO:0000250|UniProtKB:O43889, ECO:0000255}. Golgi apparatus {ECO:0000250|UniProtKB:O43889}. Nucleus {ECO:0000250|UniProtKB:O43889}. Cytoplasm {ECO:0000250|UniProtKB:O43889}. Note=Colocalizes with HCFC1 in neuronal cell bodies of the trigeminal ganglia. Colocalizes with DCSTAM…	cytoplasm [GO:0005737]; cytosol [GO:0005829]; endoplasmic reticulum [GO:0005783]; endoplasmic reticulum membrane [GO:0005789]; Golgi apparatus [GO:0005794]; Golgi membrane [GO:0000139]; membrane [GO:0016020]; neuronal cell body [GO:0043025]; nuclear body [GO:0016604]; nucleus [GO:0005634]; RNA polymerase II transcription regulator complex [GO:0090575]			TRANSMEM 262..282; /note=Helical; Signal-anchor for type II membrane protein; /evidence=ECO:0000255	NA	TOPO_DOM 1..261; /note=Cytoplasmic; /evidence=ECO:0000255; TOPO_DOM 283..404; /note=Lumenal; /evidence=ECO:0000255	CARBOHYD 342; /note=N-linked (GlcNAc...) asparagine; /evidence=ECO:0000255; CARBOHYD 380; /note=N-linked (GlcNAc...) asparagine; /evidence=ECO:0000255
Vapa	Q9WV55	0	0	0	1	0.46869	0	0	0	2	0.477893	NA	NA	NA	NA	NA	1	1.585	NA	1.322	0.559	0.254	0	0	1	Membrane	249	FUNCTION: Binds to OSBPL3, which mediates recruitment of VAPA to plasma membrane sites. The ORP3-VAPA complex stimulates RRAS signaling which in turn attenuates integrin beta-1 (ITGB1) activation at the cell surface. With OSBPL3, may regulate ER morphology. May play a role in vesicle trafficking. {ECO:0000250|UniProtKB:Q9P0L0}.	SUBCELLULAR LOCATION: Endoplasmic reticulum membrane {ECO:0000269|PubMed:10655491}; Single-pass type IV membrane protein {ECO:0000250|UniProtKB:Q9P0L0}. Cell membrane {ECO:0000250|UniProtKB:Q9P0L0}; Single-pass type IV membrane protein {ECO:0000305}. Cell junction, tight junction {ECO:0000250|UniProtKB:Q9P0L0}. Nucleus membrane {ECO:0000250|UniProtKB:Q9Z270}. Note=Present in the plasma membrane a…	bicellular tight junction [GO:0005923]; endoplasmic reticulum [GO:0005783]; endoplasmic reticulum membrane [GO:0005789]; Golgi membrane [GO:0000139]; membrane [GO:0016020]; microtubule cytoskeleton [GO:0015630]; nuclear membrane [GO:0031965]; perinuclear region of cytoplasm [GO:0048471]; plasma membrane [GO:0005886]; vesicle [GO:0031982]			TRANSMEM 229..249; /note=Helical; Anchor for type IV membrane protein; /evidence=ECO:0000255	NA	TOPO_DOM 2..228; /note=Cytoplasmic; /evidence=ECO:0000255
Atp6ap1	Q9R1Q9	0	0	0	3	0.484354	0	0	0	2	0.452167	NA	NA	NA	NA	NA	2	1.585	NA	1.807	-0.019	-0.237	8	1	1	Membrane	463	FUNCTION: Accessory subunit of the proton-transporting vacuolar (V)-ATPase protein pump, which is required for luminal acidification of secretory vesicles (PubMed:18713856). Guides the V-type ATPase into specialized subcellular compartments, such as neuroendocrine regulated secretory vesicles or the ruffled border of the osteoclast, thereby regulating its activity. Involved in membrane traffickin…	SUBCELLULAR LOCATION: Endoplasmic reticulum membrane {ECO:0000250|UniProtKB:Q15904}; Single-pass type I membrane protein {ECO:0000250|UniProtKB:Q15904}. Endoplasmic reticulum-Golgi intermediate compartment membrane {ECO:0000250|UniProtKB:Q15904}. Cytoplasmic vesicle, secretory vesicle, synaptic vesicle membrane {ECO:0000250|UniProtKB:O54715}; Single-pass type I membrane protein {ECO:0000305}. Cyt…	clathrin-coated vesicle membrane [GO:0030665]; endoplasmic reticulum membrane [GO:0005789]; endoplasmic reticulum-Golgi intermediate compartment membrane [GO:0033116]; endosome membrane [GO:0010008]; membrane [GO:0016020]; proton-transporting V-type ATPase complex [GO:0033176]; synaptic vesicle membrane [GO:0030672]	SIGNAL 1..32; /evidence=ECO:0000255	DISULFID 365..411; /evidence=ECO:0000250|UniProtKB:Q15904	TRANSMEM 413..433; /note=Helical; /evidence=ECO:0000255	NA	TOPO_DOM 33..412; /note=Lumenal; /evidence=ECO:0000255; TOPO_DOM 434..463; /note=Cytoplasmic; /evidence=ECO:0000255	CARBOHYD 164; /note=N-linked (GlcNAc...) asparagine; /evidence=ECO:0000255; CARBOHYD 255; /note=N-linked (GlcNAc...) asparagine; /evidence=ECO:0000269|PubMed:19349973; CARBOHYD 267; /note=N-linked (GlcNAc...) asparagine; /evidence=ECO:0000255; CARBOHYD 290; /note=N-linked (GlcNAc...) asparagine; /evidence=ECO:0000255; CARBOHYD 297; /note=N-linked (GlcNAc...) asparagine; /evidence=ECO:0000255; CAR…
Arfrp1	Q8BXL7	0	0	0	1	0.474783	0	0	0	1	0.456694	NA	NA	NA	NA	NA	1	1	NA	1	0.153	-0.154	0	0	0	Non-ER	201	FUNCTION: Trans-Golgi-associated GTPase that regulates protein sorting. Controls the targeting of ARL1 and its effector to the trans-Golgi. Required for the lipidation of chylomicrons in the intestine and required for VLDL lipidation in the liver. {ECO:0000269|PubMed:22505585, ECO:0000269|PubMed:23033902, ECO:0000269|PubMed:24186947}.	SUBCELLULAR LOCATION: Golgi apparatus {ECO:0000269|PubMed:17127620}. Golgi apparatus, trans-Golgi network {ECO:0000269|PubMed:17127620}. Note=Located in the trans-Golgi in the GTP-bound active state. {ECO:0000269|PubMed:17127620}.	cytosol [GO:0005829]; Golgi apparatus [GO:0005794]; membrane [GO:0016020]; trans-Golgi network [GO:0005802]				NA
Prelp	Q9JK53	0	0	0	1	0.46	1	0	9	12	0.511758	0	0	0	1	0.405842	1	0.379	1	0.821	0.049	-0.132	4	1	0	Luminal	378	FUNCTION: May anchor basement membranes to the underlying connective tissue. {ECO:0000250}.	SUBCELLULAR LOCATION: Secreted, extracellular space, extracellular matrix.	collagen-containing extracellular matrix [GO:0062023]; extracellular space [GO:0005615]	SIGNAL 1..21; /evidence=ECO:0000255	DISULFID 328..369; /evidence=ECO:0000250		NA		CARBOHYD 120; /note=N-linked (GlcNAc...) asparagine; /evidence=ECO:0000255; CARBOHYD 285; /note=N-linked (GlcNAc...) asparagine; /evidence=ECO:0000255; CARBOHYD 316; /note=N-linked (GlcNAc...) asparagine; /evidence=ECO:0000255; CARBOHYD 323; /note=N-linked (GlcNAc...) asparagine; /evidence=ECO:0000255
Slc2a4	P14142	0	0	0	3	0.480626	0	0	0	2	0.451111	NA	NA	NA	NA	NA	2	1.585	NA	1.807	-0.201	0.373	1	0	12	Membrane	509	FUNCTION: Insulin-regulated facilitative glucose transporter, which plays a key role in removal of glucose from circulation (PubMed:26240143, PubMed:26629404). Response to insulin is regulated by its intracellular localization: in the absence of insulin, it is efficiently retained intracellularly within storage compartments in muscle and fat cells (PubMed:26240143, PubMed:26629404). Upon insulin …	SUBCELLULAR LOCATION: Cell membrane {ECO:0000269|PubMed:21907143, ECO:0000269|PubMed:25586176, ECO:0000269|PubMed:26240143, ECO:0000269|PubMed:26629404, ECO:0000269|PubMed:27739494}; Multi-pass membrane protein {ECO:0000269|PubMed:21907143}. Endomembrane system {ECO:0000269|PubMed:26240143, ECO:0000269|PubMed:26629404}; Multi-pass membrane protein {ECO:0000305}. Cytoplasm, perinuclear region {ECO…	cell surface [GO:0009986]; clathrin-coated pit [GO:0005905]; clathrin-coated vesicle [GO:0030136]; cytoplasm [GO:0005737]; cytoplasmic vesicle membrane [GO:0030659]; cytosol [GO:0005829]; endomembrane system [GO:0012505]; endosome [GO:0005768]; external side of plasma membrane [GO:0009897]; extracellular exosome [GO:0070062]; insulin-responsive compartment [GO:0032593]; intracellular membrane-bou…			TRANSMEM 24..44; /note=Helical; Name=1; /evidence=ECO:0000255; TRANSMEM 81..101; /note=Helical; Name=2; /evidence=ECO:0000255; TRANSMEM 111..131; /note=Helical; Name=3; /evidence=ECO:0000255; TRANSMEM 142..162; /note=Helical; Name=4; /evidence=ECO:0000255; TRANSMEM 171..191; /note=Helical; Name=5; /evidence=ECO:0000255; TRANSMEM 201..221; /note=Helical; Name=6; /evidence=ECO:0000255; TRANSMEM 287…	NA	TOPO_DOM 1..23; /note=Cytoplasmic; /evidence=ECO:0000255; TOPO_DOM 45..80; /note=Extracellular; /evidence=ECO:0000255; TOPO_DOM 102..110; /note=Cytoplasmic; /evidence=ECO:0000255; TOPO_DOM 132..141; /note=Extracellular; /evidence=ECO:0000255; TOPO_DOM 163..170; /note=Cytoplasmic; /evidence=ECO:0000255; TOPO_DOM 192..200; /note=Extracellular; /evidence=ECO:0000255; TOPO_DOM 222..286; /note=Cytopla…	CARBOHYD 57; /note=N-linked (GlcNAc...) asparagine; /evidence=ECO:0000269|PubMed:19349973
Dgat1	Q9Z2A7	0	0	0	2	0.46869	0	0	0	3	0.463955	NA	NA	NA	NA	NA	1.585	2	NA	1.807	0.499	-0.195	0	0	9	Membrane	498	FUNCTION: Catalyzes the terminal and only committed step in triacylglycerol synthesis by using diacylglycerol and fatty acyl CoA as substrates (PubMed:15834126, PubMed:19028692, PubMed:20876538, PubMed:22493088, PubMed:28420705). Highly expressed in epithelial cells of the small intestine and its activity is essential for the absorption of dietary fats (By similarity). In liver, plays a role in e…	SUBCELLULAR LOCATION: Endoplasmic reticulum membrane {ECO:0000269|PubMed:20876538}; Multi-pass membrane protein {ECO:0000269|PubMed:20876538}.	endoplasmic reticulum membrane [GO:0005789]; intracellular membrane-bounded organelle [GO:0043231]; membrane [GO:0016020]; plasma membrane [GO:0005886]			TRANSMEM 93..127; /note=Helical; Name=1; /evidence=ECO:0000250|UniProtKB:O75907; TRANSMEM 140..165; /note=Helical; Name=2; /evidence=ECO:0000250|UniProtKB:O75907; TRANSMEM 171..193; /note=Helical; Name=3; /evidence=ECO:0000250|UniProtKB:O75907; TRANSMEM 201..232; /note=Helical; Name=4; /evidence=ECO:0000250|UniProtKB:O75907; TRANSMEM 285..319; /note=Helical; Name=5; /evidence=ECO:0000250|UniProtK…	NA	TOPO_DOM 1..92; /note=Cytoplasmic; /evidence=ECO:0000305; TOPO_DOM 128..139; /note=Lumenal; /evidence=ECO:0000305; TOPO_DOM 166..170; /note=Cytoplasmic; /evidence=ECO:0000305; TOPO_DOM 194..200; /note=Lumenal; /evidence=ECO:0000305; TOPO_DOM 233..284; /note=Cytoplasmic; /evidence=ECO:0000305; TOPO_DOM 320..326; /note=Lumenal; /evidence=ECO:0000305; TOPO_DOM 365..410; /note=Cytoplasmic; /evidence=…
Txndc11	Q8K2W3	0	0	0	8	0.496835	0	0	0	2	0.443969	NA	NA	NA	NA	NA	3.17	1.585	NA	2.585	1.004	1.269	0	2	1	Membrane	948	FUNCTION: May act as a redox regulator involved in DUOX proteins folding. The interaction with DUOX1 and DUOX2 suggest that it belongs to a multiprotein complex constituting the thyroid H(2)O(2) generating system. It is however not sufficient to assist DUOX1 and DUOX2 in H(2)O(2) generation (By similarity). {ECO:0000250}.	SUBCELLULAR LOCATION: Endoplasmic reticulum membrane {ECO:0000250}; Single-pass membrane protein {ECO:0000250}.	endoplasmic reticulum membrane [GO:0005789]		DISULFID 438..441; /note=Redox-active; /evidence=ECO:0000255|PROSITE-ProRule:PRU00691; DISULFID 688..691; /note=Redox-active; /evidence=ECO:0000255|PROSITE-ProRule:PRU00691	TRANSMEM 61..81; /note=Helical; /evidence=ECO:0000255	NA
Lman2	Q9DBH5	0	0	0	1	0.460936	0	0	0	3	0.480312	NA	NA	NA	NA	NA	1	2	NA	1.585	0.273	0.056	1	1	1	Membrane	358	FUNCTION: Plays a role as an intracellular lectin in the early secretory pathway. Interacts with N-acetyl-D-galactosamine and high-mannose type glycans and may also bind to O-linked glycans. Involved in the transport and sorting of glycoproteins carrying high mannose-type glycans (By similarity). {ECO:0000250}.	SUBCELLULAR LOCATION: Golgi apparatus membrane {ECO:0000250}; Single-pass type I membrane protein {ECO:0000250}.	cell surface [GO:0009986]; COPII-coated ER to Golgi transport vesicle [GO:0030134]; endoplasmic reticulum membrane [GO:0005789]; endoplasmic reticulum-Golgi intermediate compartment [GO:0005793]; extracellular space [GO:0005615]; Golgi apparatus [GO:0005794]; Golgi membrane [GO:0000139]; plasma membrane [GO:0005886]	SIGNAL 1..46; /evidence=ECO:0000255	DISULFID 204..241; /evidence=ECO:0000255|PROSITE-ProRule:PRU00658	TRANSMEM 325..347; /note=Helical; /evidence=ECO:0000255	NA	TOPO_DOM 47..324; /note=Lumenal; /evidence=ECO:0000255; TOPO_DOM 348..358; /note=Cytoplasmic; /evidence=ECO:0000255	CARBOHYD 185; /note=N-linked (GlcNAc...) asparagine; /evidence=ECO:0000255
Npr3	P70180	0	0	0	2	0.466927	0	0	0	3	0.461069	NA	NA	NA	NA	NA	1.585	2	NA	1.807	0.867	-0.258	3	2	1	Membrane	536	FUNCTION: Receptor for the natriuretic peptide hormones, binding with similar affinities atrial natriuretic peptide NPPA/ANP, brain natriuretic peptide NPPB/BNP, and C-type natriuretic peptide NPPC/CNP (PubMed:10377427, PubMed:17951249). May function as a clearance receptor for NPPA, NPPB and NPPC, regulating their local concentrations and effects (PubMed:10377427, PubMed:17951249). May regulate …	SUBCELLULAR LOCATION: Cell membrane {ECO:0000250|UniProtKB:P17342}; Single-pass type I membrane protein.	membrane [GO:0016020]; plasma membrane [GO:0005886]; protein-containing complex [GO:0032991]	SIGNAL 1..26; /evidence=ECO:0000255	DISULFID 103..131; /evidence=ECO:0000250|UniProtKB:P10730; DISULFID 208..256; /evidence=ECO:0000250|UniProtKB:P10730; DISULFID 468; /note=Interchain; /evidence=ECO:0000250|UniProtKB:P10730	TRANSMEM 479..499; /note=Helical; /evidence=ECO:0000255	NA	TOPO_DOM 41..478; /note=Extracellular; /evidence=ECO:0000255; TOPO_DOM 500..536; /note=Cytoplasmic; /evidence=ECO:0000255	CARBOHYD 81; /note=N-linked (GlcNAc...) asparagine; /evidence=ECO:0000255; CARBOHYD 288; /note=N-linked (GlcNAc...) asparagine; /evidence=ECO:0000255; CARBOHYD 389; /note=N-linked (GlcNAc...) asparagine; /evidence=ECO:0000255
Slc16a1	P53986	0	0	0	4	0.494763	0	0	0	2	0.450353	0	0	0	1	0.399916	2.322	1.585	1	1.737	0.971	0.262	0	0	12	Membrane	493	FUNCTION: Bidirectional proton-coupled monocarboxylate transporter. Catalyzes the rapid transport across the plasma membrane of many monocarboxylates such as lactate, pyruvate, acetate and the ketone bodies acetoacetate and beta-hydroxybutyrate, and thus contributes to the maintenance of intracellular pH (By similarity). The transport direction is determined by the proton motive force and the con…	SUBCELLULAR LOCATION: Cell membrane {ECO:0000269|PubMed:21792931, ECO:0000269|PubMed:8603082}; Multi-pass membrane protein {ECO:0000250|UniProtKB:P53985}. Basolateral cell membrane {ECO:0000250|UniProtKB:P53987}; Multi-pass membrane protein {ECO:0000250|UniProtKB:P53985}. Apical cell membrane {ECO:0000250|UniProtKB:P53985}; Multi-pass membrane protein {ECO:0000250|UniProtKB:P53985}. Note=Expressi…	apical plasma membrane [GO:0016324]; basal plasma membrane [GO:0009925]; basolateral plasma membrane [GO:0016323]; cell junction [GO:0030054]; centrosome [GO:0005813]; intracellular membrane-bounded organelle [GO:0043231]; lateral plasma membrane [GO:0016328]; membrane [GO:0016020]; mitochondrion [GO:0005739]; plasma membrane [GO:0005886]; synapse [GO:0045202]			TRANSMEM 23..44; /note=Helical; Name=1; /evidence=ECO:0000250|UniProtKB:P53985; TRANSMEM 56..80; /note=Helical; Name=2; /evidence=ECO:0000250|UniProtKB:P53985; TRANSMEM 85..105; /note=Helical; Name=3; /evidence=ECO:0000250|UniProtKB:P53985; TRANSMEM 110..132; /note=Helical; Name=4; /evidence=ECO:0000250|UniProtKB:P53985; TRANSMEM 147..169; /note=Helical; Name=5; /evidence=ECO:0000250|UniProtKB:P5…	NA	TOPO_DOM 1..22; /note=Cytoplasmic; /evidence=ECO:0000305; TOPO_DOM 45..55; /note=Extracellular; /evidence=ECO:0000305; TOPO_DOM 81..84; /note=Cytoplasmic; /evidence=ECO:0000305; TOPO_DOM 106..109; /note=Extracellular; /evidence=ECO:0000305; TOPO_DOM 133..146; /note=Cytoplasmic; /evidence=ECO:0000305; TOPO_DOM 170..174; /note=Extracellular; /evidence=ECO:0000305; TOPO_DOM 195..254; /note=Cytoplasm…
Atad1	Q9D5T0	0	0	0	1	0.460789	0	0	0	3	0.479827	NA	NA	NA	NA	NA	1	2	NA	1.585	0.081	-0.502	0	0	1	Non-ER	361	FUNCTION: Outer mitochondrial translocase required to remove mislocalized tail-anchored transmembrane proteins on mitochondria (By similarity). Specifically recognizes and binds tail-anchored transmembrane proteins: acts as a dislocase that mediates the ATP-dependent extraction of mistargeted tail-anchored transmembrane proteins from the mitochondrion outer membrane (By similarity). Also plays a …	SUBCELLULAR LOCATION: Mitochondrion outer membrane {ECO:0000250|UniProtKB:Q8NBU5}; Single-pass membrane protein {ECO:0000255}. Peroxisome membrane {ECO:0000269|PubMed:17768142}; Single-pass membrane protein {ECO:0000255}. Postsynaptic cell membrane {ECO:0000269|PubMed:21496646}; Single-pass membrane protein {ECO:0000255}.	glutamatergic synapse [GO:0098978]; mitochondrial outer membrane [GO:0005741]; mitochondrion [GO:0005739]; peroxisomal membrane [GO:0005778]; postsynapse [GO:0098794]; postsynaptic membrane [GO:0045211]			TRANSMEM 16..32; /note=Helical; /evidence=ECO:0000255	NA	TOPO_DOM 1..15; /note=Mitochondrial intermembrane; /evidence=ECO:0000305; TOPO_DOM 33..361; /note=Cytoplasmic; /evidence=ECO:0000305
Twsg1	Q9EP52	0	0	0	1	0.471792	0	0	0	1	0.453443	NA	NA	NA	NA	NA	1	1	NA	1	-0.027	-0.19	2	0	0	Luminal	222	FUNCTION: May be involved in dorsoventral axis formation. Seems to antagonize BMP signaling by forming ternary complexes with CHRD and BMPs, thereby preventing BMPs from binding to their receptors. In addition to the anti-BMP function, also has pro-BMP activity, partly mediated by cleavage and degradation of CHRD, which releases BMPs from ternary complexes. May be an important modulator of BMP-re…	SUBCELLULAR LOCATION: Secreted {ECO:0000250}.	extracellular space [GO:0005615]	SIGNAL 1..24; /evidence=ECO:0000255			NA		CARBOHYD 80; /note=N-linked (GlcNAc...) asparagine; /evidence=ECO:0000255; CARBOHYD 146; /note=N-linked (GlcNAc...) asparagine; /evidence=ECO:0000255
Ccpg1	Q640L3	0	0	0	1	0.4514	0	0	0	13	0.538246	0	0	0	2	0.405122	1	3.807	1.585	2.663	-0.769	-0.631	0	0	1	Membrane	753	FUNCTION: Acts as an assembly platform for Rho protein signaling complexes. Limits guanine nucleotide exchange activity of MCF2L toward RHOA, which results in an inhibition of both its transcriptional activation ability and its transforming activity. Does not inhibit activity of MCF2L toward CDC42, or activity of MCF2 toward either RHOA or CDC42. May be involved in cell cycle regulation. {ECO:000…	SUBCELLULAR LOCATION: Cytoplasmic granule membrane {ECO:0000269|PubMed:17000758}; Single-pass type II membrane protein {ECO:0000269|PubMed:17000758}.	membrane [GO:0016020]			TRANSMEM 219..239; /note=Helical; Signal-anchor for type II membrane protein; /evidence=ECO:0000255	NA	TOPO_DOM 1..218; /note=Cytoplasmic; /evidence=ECO:0000255; TOPO_DOM 240..753; /note=Lumenal; /evidence=ECO:0000255
Tpst2	O88856	0	0	0	1	0.495293	0	0	0	1	0.440736	NA	NA	NA	NA	NA	1	1	NA	1	0.183	0.171	2	2	1	Membrane	376	FUNCTION: Catalyzes the O-sulfation of tyrosine residues within acidic motifs of polypeptides, using 3'-phosphoadenylyl sulfate (PAPS) as cosubstrate. {ECO:0000269|PubMed:9733778}.	SUBCELLULAR LOCATION: Golgi apparatus membrane {ECO:0000250|UniProtKB:O60704}; Single-pass type II membrane protein {ECO:0000250|UniProtKB:O60704}.	endoplasmic reticulum [GO:0005783]; Golgi apparatus [GO:0005794]; Golgi membrane [GO:0000139]		DISULFID 95..155; /evidence=ECO:0000250|UniProtKB:O60704; DISULFID 224..232; /evidence=ECO:0000250|UniProtKB:O60704	TRANSMEM 9..25; /note=Helical; Signal-anchor for type II membrane protein; /evidence=ECO:0000255	NA	TOPO_DOM 1..8; /note=Cytoplasmic; /evidence=ECO:0000255; TOPO_DOM 26..376; /note=Lumenal; /evidence=ECO:0000255	CARBOHYD 342; /note=N-linked (GlcNAc...) asparagine; /evidence=ECO:0000269|PubMed:19349973; CARBOHYD 367; /note=N-linked (GlcNAc...) asparagine; /evidence=ECO:0000255
Ahsa1	Q8BK64	0	0	0	2	0.480774	0	0	0	1	0.442791	NA	NA	NA	NA	NA	1.585	1	NA	1.322	0.342	0.329	0	0	0	Non-ER	338	FUNCTION: Acts as a co-chaperone of HSP90AA1 (PubMed:29127155). Activates the ATPase activity of HSP90AA1 leading to increase in its chaperone activity (PubMed:29127155). Competes with the inhibitory co-chaperone FNIP1 for binding to HSP90AA1, thereby providing a reciprocal regulatory mechanism for chaperoning of client proteins (By similarity). Competes with the inhibitory co-chaperone TSC1 for …	SUBCELLULAR LOCATION: Cytoplasm, cytosol {ECO:0000250|UniProtKB:O95433}. Endoplasmic reticulum {ECO:0000250|UniProtKB:O95433}. Note=May transiently interact with the endoplasmic reticulum. {ECO:0000250|UniProtKB:O95433}.	cytoplasm [GO:0005737]; cytosol [GO:0005829]; endoplasmic reticulum [GO:0005783]				NA
Ndufs2	Q91WD5	0	0	0	4	0.498113	0	0	0	1	0.437307	NA	NA	NA	NA	NA	2.322	1	NA	1.807	-0.361	-0.709	0	0	0	Non-ER	463	FUNCTION: Core subunit of the mitochondrial membrane respiratory chain NADH dehydrogenase (Complex I) which catalyzes electron transfer from NADH through the respiratory chain, using ubiquinone as an electron acceptor (PubMed:26437605, PubMed:29887397, PubMed:31297047). Essential for the catalytic activity and assembly of complex I (PubMed:26437605, PubMed:29887397, PubMed:31297047). Redox-sensit…	SUBCELLULAR LOCATION: Mitochondrion inner membrane {ECO:0000250|UniProtKB:Q641Y2}; Peripheral membrane protein {ECO:0000250|UniProtKB:Q641Y2}; Matrix side {ECO:0000250|UniProtKB:Q641Y2}.	mitochondrial inner membrane [GO:0005743]; mitochondrial respiratory chain complex I [GO:0005747]; mitochondrion [GO:0005739]; nucleoplasm [GO:0005654]				NA
Clptm1l	Q8BXA5	0	0	0	5	0.502174	0	0	0	1	0.435221	NA	NA	NA	NA	NA	2.585	1	NA	2	0.011	-0.206	2	0	5	Membrane	539	FUNCTION: Scramblase that mediates the translocation of glucosaminylphosphatidylinositol (alpha-D-GlcN-(1-6)-(1,2-diacyl-sn-glycero-3-phospho)-1D-myo-inositol, GlcN-PI) across the endoplasmic reticulum (ER) membrane, from the cytosolic leaflet to the luminal leaflet of the ER membrane, where it participates in the biosynthesis of glycosylphosphatidylinositol (GPI). GPI is a lipid glycoconjugate i…	SUBCELLULAR LOCATION: Endoplasmic reticulum membrane {ECO:0000305}; Multi-pass membrane protein {ECO:0000255}.	endomembrane system [GO:0012505]; endoplasmic reticulum membrane [GO:0005789]; membrane [GO:0016020]			TRANSMEM 11..31; /note=Helical; /evidence=ECO:0000255; TRANSMEM 286..306; /note=Helical; /evidence=ECO:0000255; TRANSMEM 326..342; /note=Helical; /evidence=ECO:0000255; TRANSMEM 404..424; /note=Helical; /evidence=ECO:0000255; TRANSMEM 430..450; /note=Helical; /evidence=ECO:0000255	NA	TOPO_DOM 1..10; /note=Cytoplasmic; /evidence=ECO:0000255; TOPO_DOM 32..285; /note=Extracellular; /evidence=ECO:0000255; TOPO_DOM 307..325; /note=Cytoplasmic; /evidence=ECO:0000255; TOPO_DOM 343..403; /note=Extracellular; /evidence=ECO:0000255; TOPO_DOM 425..429; /note=Cytoplasmic; /evidence=ECO:0000255; TOPO_DOM 451..539; /note=Extracellular; /evidence=ECO:0000255	CARBOHYD 91; /note=N-linked (GlcNAc...) asparagine; /evidence=ECO:0000255; CARBOHYD 101; /note=N-linked (GlcNAc...) asparagine; /evidence=ECO:0000255
Erap1	Q9EQH2	0	0	0	2	0.456868	0	0	0	8	0.481857	0	0	0	1	0.390821	1.585	3.17	1	2.222	0.015	-0.475	6	2	1	Membrane	930	FUNCTION: Aminopeptidase that plays a central role in peptide trimming, a step required for the generation of most HLA class I-binding peptides. Peptide trimming is essential to customize longer precursor peptides to fit them to the correct length required for presentation on MHC class I molecules. Strongly prefers substrates 9-16 residues long. Rapidly degrades 13-mer to a 9-mer and then stops. …	SUBCELLULAR LOCATION: Endoplasmic reticulum membrane {ECO:0000250}; Single-pass type II membrane protein {ECO:0000250}.	cytoplasm [GO:0005737]; endoplasmic reticulum lumen [GO:0005788]; endoplasmic reticulum membrane [GO:0005789]; extracellular region [GO:0005576]; intracellular membrane-bounded organelle [GO:0043231]; plasma membrane [GO:0005886]		DISULFID 393..432; /evidence=ECO:0000250; DISULFID 725..732; /evidence=ECO:0000250	TRANSMEM 3..23; /note=Helical; Signal-anchor for type II membrane protein; /evidence=ECO:0000255	NA	TOPO_DOM 1..2; /note=Cytoplasmic; /evidence=ECO:0000255; TOPO_DOM 24..930; /note=Lumenal; /evidence=ECO:0000255	CARBOHYD 59; /note=N-linked (GlcNAc...) asparagine; /evidence=ECO:0000255; CARBOHYD 143; /note=N-linked (GlcNAc...) asparagine; /evidence=ECO:0000255; CARBOHYD 403; /note=N-linked (GlcNAc...) asparagine; /evidence=ECO:0000255; CARBOHYD 655; /note=N-linked (GlcNAc...) asparagine; /evidence=ECO:0000255; CARBOHYD 749; /note=N-linked (GlcNAc...) asparagine; /evidence=ECO:0000255; CARBOHYD 890; /note=…
Dnaja1	P63037	0	0	0	2	0.475181	0	0	0	1	0.439771	NA	NA	NA	NA	NA	1.585	1	NA	1.322	0.387	0.424	0	0	0	Non-ER	397	FUNCTION: Co-chaperone for HSPA8/Hsc70. Plays a role in protein transport into mitochondria via its role as co-chaperone. Stimulates ATP hydrolysis, but not the folding of unfolded proteins mediated by HSPA1A (in vitro). Promotes apoptosis in response to cellular stress mediated by exposure to anisomycin or UV (By similarity). Functions as co-chaperone for HSPA1B and negatively regulates the tran…	SUBCELLULAR LOCATION: Membrane {ECO:0000250}; Lipid-anchor {ECO:0000250}. Cytoplasm {ECO:0000250}. Microsome {ECO:0000250}. Mitochondrion {ECO:0000250}. Nucleus {ECO:0000250}. Cytoplasm, perinuclear region {ECO:0000250}. Note=Primarily cytoplasmic and associated with microsomes. A minor proportion is associated with nuclei and mitochondria (By similarity). {ECO:0000250}.	cytoplasm [GO:0005737]; cytosol [GO:0005829]; endoplasmic reticulum [GO:0005783]; membrane [GO:0016020]; microtubule cytoskeleton [GO:0015630]; mitochondrion [GO:0005739]; nucleus [GO:0005634]; perinuclear region of cytoplasm [GO:0048471]				NA
Lpin1	Q91ZP3	0	0	0	3	0.46381	0	0	0	3	0.444773	NA	NA	NA	NA	NA	2	2	NA	2	0.082	0.323	0	0	0	Non-ER	924	FUNCTION: Acts as a magnesium-dependent phosphatidate phosphatase enzyme which catalyzes the conversion of phosphatidic acid to diacylglycerol during triglyceride, phosphatidylcholine and phosphatidylethanolamine biosynthesis and therefore controls the metabolism of fatty acids at different levels (PubMed:17158099). Acts also as nuclear transcriptional coactivator for PPARGC1A/PPARA regulatory pa…	SUBCELLULAR LOCATION: [Isoform 1]: Mitochondrion outer membrane {ECO:0000269|PubMed:21397848}. Cytoplasm {ECO:0000269|PubMed:16049017, ECO:0000269|PubMed:21397848}. Nucleus membrane {ECO:0000269|PubMed:21397848}. Note=Recruited at the mitochondrion outer membrane following phosphatidic acid formation mediated by PLD6. In neuronals cells, isoform 1 is exclusively cytoplasmic (PubMed:21397848). In …	cytoplasm [GO:0005737]; cytosol [GO:0005829]; endoplasmic reticulum [GO:0005783]; endoplasmic reticulum membrane [GO:0005789]; mitochondrial outer membrane [GO:0005741]; nuclear membrane [GO:0031965]; nucleus [GO:0005634]; transcription regulator complex [GO:0005667]				NA
Rhot1	Q8BG51	0	0	0	2	0.463321	0	0	0	2	0.444242	NA	NA	NA	NA	NA	1.585	1.585	NA	1.585	-0.003	-0.231	0	0	1	Non-ER	631	FUNCTION: Mitochondrial GTPase involved in mitochondrial trafficking. Probably involved in control of anterograde transport of mitochondria and their subcellular distribution. Promotes mitochondrial fission during high calcium conditions (By similarity). {ECO:0000250|UniProtKB:Q8IXI2}.	SUBCELLULAR LOCATION: Mitochondrion outer membrane {ECO:0000250|UniProtKB:Q8IXI2}; Single-pass type IV membrane protein {ECO:0000250|UniProtKB:Q8IXI2}. Note=Colocalizes with MGARP and RHOT2 at the mitochondria. {ECO:0000250|UniProtKB:Q8IXI2}.	mitochondrial outer membrane [GO:0005741]; mitochondrion [GO:0005739]			TRANSMEM 606..628; /note=Helical; Anchor for type IV membrane protein; /evidence=ECO:0000255	NA	TOPO_DOM 1..605; /note=Cytoplasmic; /evidence=ECO:0000255; TOPO_DOM 629..631; /note=Mitochondrial intermembrane; /evidence=ECO:0000255
Clptm1	Q8VBZ3	0	0	0	2	0.462322	0	0	0	2	0.443159	NA	NA	NA	NA	NA	1.585	1.585	NA	1.585	-0.372	-0.201	6	0	5	Membrane	664	FUNCTION: Involved in GABAergic but not glutamatergic transmission (PubMed:29395912). Binds and traps GABAA receptors in the endoplasmic reticulum (ER) (PubMed:29395912). Modulates postsynaptic GABAergic transmission, and therefore inhibitory neurotransmission, by reducing the plasma membrane expression of these receptors (PubMed:29395912). Altered GABAergic signaling is one among many causes of …	SUBCELLULAR LOCATION: Membrane {ECO:0000305}; Multi-pass membrane protein {ECO:0000305|PubMed:9828125}.	endomembrane system [GO:0012505]; external side of plasma membrane [GO:0009897]; GABA-ergic synapse [GO:0098982]; membrane [GO:0016020]			TRANSMEM 355..375; /note=Helical; /evidence=ECO:0000255; TRANSMEM 391..411; /note=Helical; /evidence=ECO:0000255; TRANSMEM 417..437; /note=Helical; /evidence=ECO:0000255; TRANSMEM 478..498; /note=Helical; /evidence=ECO:0000255; TRANSMEM 503..523; /note=Helical; /evidence=ECO:0000255	NA	TOPO_DOM 2..354; /note=Extracellular; /evidence=ECO:0000255; TOPO_DOM 376..390; /note=Cytoplasmic; /evidence=ECO:0000255; TOPO_DOM 412..416; /note=Extracellular; /evidence=ECO:0000255; TOPO_DOM 438..477; /note=Cytoplasmic; /evidence=ECO:0000255; TOPO_DOM 499..502; /note=Extracellular; /evidence=ECO:0000255; TOPO_DOM 524..664; /note=Cytoplasmic; /evidence=ECO:0000255	CARBOHYD 28; /note=N-linked (GlcNAc...) asparagine; /evidence=ECO:0000255; CARBOHYD 119; /note=N-linked (GlcNAc...) asparagine; /evidence=ECO:0000255; CARBOHYD 161; /note=N-linked (GlcNAc...) asparagine; /evidence=ECO:0000255; CARBOHYD 241; /note=N-linked (GlcNAc...) asparagine; /evidence=ECO:0000255; CARBOHYD 295; /note=N-linked (GlcNAc...) asparagine; /evidence=ECO:0000255; CARBOHYD 413; /note=…
Man2a2	Q8BRK9	0	0	0	1	0.454116	0	0	0	5	0.452309	NA	NA	NA	NA	NA	1	2.585	NA	2	-0.344	-0.152	2	0	1	Membrane	1152	FUNCTION: Catalyzes the first committed step in the biosynthesis of complex N-glycans. It controls conversion of high mannose to complex N-glycans; the final hydrolytic step in the N-glycan maturation pathway (By similarity). {ECO:0000250}.	SUBCELLULAR LOCATION: Golgi apparatus membrane {ECO:0000250}; Single-pass type II membrane protein {ECO:0000250}.	Golgi membrane [GO:0000139]			TRANSMEM 6..26; /note=Helical; Signal-anchor for type II membrane protein; /evidence=ECO:0000255	NA	TOPO_DOM 1..5; /note=Cytoplasmic; /evidence=ECO:0000255; TOPO_DOM 27..796; /note=Lumenal; /evidence=ECO:0000255	CARBOHYD 225; /note=N-linked (GlcNAc...) asparagine; /evidence=ECO:0000255; CARBOHYD 305; /note=N-linked (GlcNAc...) asparagine; /evidence=ECO:0000255
Insr	P15208	0	0	0	1	0.44789	0	0	0	7	0.457572	NA	NA	NA	NA	NA	1	3	NA	2.322	-0.027	-0.28	18	18	1	Membrane	1372	FUNCTION: Receptor tyrosine kinase which mediates the pleiotropic actions of insulin. Binding of insulin leads to phosphorylation of several intracellular substrates, including, insulin receptor substrates (IRS1, 2, 3, 4), SHC, GAB1, CBL and other signaling intermediates. Each of these phosphorylated proteins serve as docking proteins for other signaling proteins that contain Src-homology-2 domai…	SUBCELLULAR LOCATION: Cell membrane {ECO:0000269|PubMed:27322061}; Single-pass type I membrane protein {ECO:0000305}. Recycling endosome membrane {ECO:0000269|PubMed:27322061}. Late endosome {ECO:0000269|PubMed:27322061}. Lysosome {ECO:0000305|PubMed:27322061}. Note=Binding of insulin to INSR induces internalization and lysosomal degradation of the receptor, a means for down-regulating this signa…	axon [GO:0030424]; caveola [GO:0005901]; cell body [GO:0044297]; cytoplasmic vesicle [GO:0031410]; cytosol [GO:0005829]; dendrite [GO:0030425]; dendrite membrane [GO:0032590]; endosome [GO:0005768]; external side of plasma membrane [GO:0009897]; insulin receptor complex [GO:0005899]; intracellular membrane-bounded organelle [GO:0043231]; late endosome [GO:0005770]; lysosome [GO:0005764]; membrane…	SIGNAL 1..27	DISULFID 35..53; /evidence=ECO:0000250; DISULFID 153..182; /evidence=ECO:0000250; DISULFID 186..209; /evidence=ECO:0000250; DISULFID 196..215; /evidence=ECO:0000250; DISULFID 219..228; /evidence=ECO:0000250; DISULFID 223..234; /evidence=ECO:0000250; DISULFID 235..243; /evidence=ECO:0000250; DISULFID 239..252; /evidence=ECO:0000250; DISULFID 255..264; /evidence=ECO:0000250; DISULFID 268..280; /evi…	TRANSMEM 947..967; /note=Helical; /evidence=ECO:0000255	NA	TOPO_DOM 28..748; /note=Extracellular; /evidence=ECO:0000305; TOPO_DOM 753..946; /note=Extracellular; /evidence=ECO:0000305; TOPO_DOM 968..1372; /note=Cytoplasmic; /evidence=ECO:0000305	CARBOHYD 43; /note=N-linked (GlcNAc...) asparagine; /evidence=ECO:0000255; CARBOHYD 52; /note=N-linked (GlcNAc...) asparagine; /evidence=ECO:0000255; CARBOHYD 105; /note=N-linked (GlcNAc...) asparagine; /evidence=ECO:0000255; CARBOHYD 138; /note=N-linked (GlcNAc...) asparagine; /evidence=ECO:0000255; CARBOHYD 242; /note=N-linked (GlcNAc...) asparagine; /evidence=ECO:0000255; CARBOHYD 282; /note=N…
Ttc17	E9PVB5	0	0	0	2	0.453826	0	0	0	4	0.445407	NA	NA	NA	NA	NA	1.585	2.322	NA	2	-0.141	-0.271	0	0	0	Non-ER	1198	FUNCTION: Plays a role in primary ciliogenesis by modulating actin polymerization. {ECO:0000250}.	SUBCELLULAR LOCATION: Cytoplasm {ECO:0000250}. Cell membrane {ECO:0000250}. Cytoplasm, cytoskeleton {ECO:0000250}. Note=Localized with CATIP at F-actin rich zones and at dynamic plasma membrane protrusions. {ECO:0000250}.	actin cytoskeleton [GO:0015629]; cytoplasm [GO:0005737]; cytosol [GO:0005829]; plasma membrane [GO:0005886]				NA
Poglut1	Q8BYB9	0	0	0	1	0.459402	0	0	0	1	0.439991	NA	NA	NA	NA	NA	1	1	NA	1	-0.236	-0.449	3	4	0	Luminal	392	FUNCTION: Dual specificity glycosyltransferase that catalyzes the transfer of glucose and xylose from UDP-glucose and UDP-xylose, respectively, to a serine residue found in the consensus sequence of C-X-S-X-P-C (PubMed:21949356, PubMed:26496195). Specifically targets extracellular EGF repeats of protein such as CRB2, F7, F9 and NOTCH2 (PubMed:21949356, PubMed:26496195). Acts as a positive regulat…	SUBCELLULAR LOCATION: Endoplasmic reticulum lumen {ECO:0000250|UniProtKB:Q8NBL1}.	endomembrane system [GO:0012505]; endoplasmic reticulum [GO:0005783]; endoplasmic reticulum lumen [GO:0005788]	SIGNAL 1..23; /evidence=ECO:0000255	DISULFID 49..56; /evidence=ECO:0000250|UniProtKB:Q8NBL1; DISULFID 54..357; /evidence=ECO:0000250|UniProtKB:Q8NBL1; DISULFID 102..108; /evidence=ECO:0000250|UniProtKB:Q8NBL1; DISULFID 263..286; /evidence=ECO:0000250|UniProtKB:Q8NBL1		NA		CARBOHYD 53; /note=N-linked (GlcNAc...) asparagine; /evidence=ECO:0000255; CARBOHYD 204; /note=N-linked (GlcNAc...) asparagine; /evidence=ECO:0000255; CARBOHYD 373; /note=N-linked (GlcNAc...) asparagine; /evidence=ECO:0000255
P2rx5	B1AUD7	0	0	0	1	0.461136	0	0	0	1	0.437568	NA	NA	NA	NA	NA	1	1	NA	1	-0.109	0.558	0	5	1	Non-ER	354	FUNCTION: Receptor for ATP that acts as a ligand-gated ion channel. {ECO:0000256|RuleBase:RU000681}.	SUBCELLULAR LOCATION: Membrane {ECO:0000256|RuleBase:RU000681}; Multi-pass membrane protein {ECO:0000256|RuleBase:RU000681}.	cytosol [GO:0005829]; nuclear inner membrane [GO:0005637]; plasma membrane [GO:0005886]; postsynapse [GO:0098794]		DISULFID 118..169; /evidence=ECO:0000256|PIRSR:PIRSR005713-2; DISULFID 129..152; /evidence=ECO:0000256|PIRSR:PIRSR005713-2; DISULFID 135..163; /evidence=ECO:0000256|PIRSR:PIRSR005713-2; DISULFID 220..229; /evidence=ECO:0000256|PIRSR:PIRSR005713-2; DISULFID 263..272; /evidence=ECO:0000256|PIRSR:PIRSR005713-2	TRANSMEM 31..51; /note=Helical; /evidence=ECO:0000256|RuleBase:RU000681	NA
Sgsh	B1ATE0	0	0	0	1	0.458254	0	0	0	1	0.438746	NA	NA	NA	NA	NA	1	1	NA	1	-0.576	0.051	0	0	0	Luminal	422			lysosomal lumen [GO:0043202]; lysosome [GO:0005764]	SIGNAL 1..22; /evidence=ECO:0000256|SAM:SignalP			NA
Fut8	Q9WTS2	0	0	0	2	0.465278	0	0	0	1	0.434425	NA	NA	NA	NA	NA	1.585	1	NA	1.322	-0.558	-0.611	0	4	1	Non-ER	575	FUNCTION: Catalyzes the addition of fucose in alpha 1-6 linkage to the first GlcNAc residue, next to the peptide chains in N-glycans. {ECO:0000250}.	SUBCELLULAR LOCATION: Golgi apparatus, Golgi stack membrane {ECO:0000250}; Single-pass type II membrane protein {ECO:0000250}. Note=Membrane-bound form in trans cisternae of Golgi. {ECO:0000250}.	Golgi cisterna membrane [GO:0032580]		DISULFID 204..266; /evidence=ECO:0000250; DISULFID 212..230; /evidence=ECO:0000250; DISULFID 218..222; /evidence=ECO:0000250; DISULFID 465..472; /evidence=ECO:0000250	TRANSMEM 10..30; /note=Helical; Signal-anchor for type II membrane protein; /evidence=ECO:0000255	NA	TOPO_DOM 1..9; /note=Cytoplasmic; /evidence=ECO:0000255; TOPO_DOM 31..575; /note=Lumenal; /evidence=ECO:0000255
Myorg	Q69ZQ1	0	0	0	1	0.452103	0	0	0	2	0.441655	NA	NA	NA	NA	NA	1	1.585	NA	1.322	-0.387	0.208	3	0	1	Membrane	716	FUNCTION: Putative glycosidase. Promotes myogenesis by activating AKT signaling through the maturation and secretion of IGF2 (PubMed:19706595). {ECO:0000269|PubMed:19706595}.	SUBCELLULAR LOCATION: Nucleus membrane {ECO:0000269|PubMed:17062158, ECO:0000269|PubMed:19706595}; Single-pass type II membrane protein {ECO:0000269|PubMed:19706595}. Endoplasmic reticulum membrane {ECO:0000269|PubMed:19706595}; Single-pass type II membrane protein {ECO:0000269|PubMed:19706595}. Note=Only a minor fraction is present in the peripheral endoplasmic reticulum (PubMed:19706595). {ECO:…	endoplasmic reticulum membrane [GO:0005789]; nuclear membrane [GO:0031965]			TRANSMEM 56..76; /note=Helical; Signal-anchor for type II membrane protein; /evidence=ECO:0000255	NA	TOPO_DOM 1..55; /note=Cytoplasmic; /evidence=ECO:0000255; TOPO_DOM 77..716; /note=Extracellular; /evidence=ECO:0000255	CARBOHYD 239; /note=N-linked (GlcNAc...) asparagine; /evidence=ECO:0000269|PubMed:19349973; CARBOHYD 249; /note=N-linked (GlcNAc...) asparagine; /evidence=ECO:0000269|PubMed:19349973; CARBOHYD 455; /note=N-linked (GlcNAc...) asparagine; /evidence=ECO:0000255
Angpt1	O08538	0	0	0	1	0.455966	0	0	0	1	0.436267	NA	NA	NA	NA	NA	1	1	NA	1	0.263	-0.4	5	2	0	Luminal	498	FUNCTION: Binds and activates TEK/TIE2 receptor by inducing its dimerization and tyrosine phosphorylation. Plays an important role in the regulation of angiogenesis, endothelial cell survival, proliferation, migration, adhesion and cell spreading, reorganization of the actin cytoskeleton, but also maintenance of vascular quiescence. Required for normal angiogenesis and heart development during em…	SUBCELLULAR LOCATION: Secreted.	collagen-containing extracellular matrix [GO:0062023]; extracellular space [GO:0005615]; membrane raft [GO:0045121]; microvillus [GO:0005902]; plasma membrane [GO:0005886]	SIGNAL 1..19; /evidence=ECO:0000255	DISULFID 286..315; /evidence=ECO:0000255|PROSITE-ProRule:PRU00739; DISULFID 439..452; /evidence=ECO:0000255|PROSITE-ProRule:PRU00739		NA		CARBOHYD 92; /note=N-linked (GlcNAc...) asparagine; /evidence=ECO:0000255; CARBOHYD 122; /note=N-linked (GlcNAc...) asparagine; /evidence=ECO:0000255; CARBOHYD 154; /note=N-linked (GlcNAc...) asparagine; /evidence=ECO:0000255; CARBOHYD 243; /note=N-linked (GlcNAc...) asparagine; /evidence=ECO:0000255; CARBOHYD 295; /note=N-linked (GlcNAc...) asparagine; /evidence=ECO:0000255
Tmem131	O70472	0	0	0	4	0.456744	0	0	0	3	0.433461	NA	NA	NA	NA	NA	2.322	2	NA	2.17	0.056	0.319	0	0	2	Non-ER	1877	FUNCTION: May play a role in the immune response to viral infection.	SUBCELLULAR LOCATION: Membrane {ECO:0000305}; Multi-pass membrane protein {ECO:0000305}.	membrane [GO:0016020]			TRANSMEM 1089..1109; /note=Helical; /evidence=ECO:0000255; TRANSMEM 1116..1136; /note=Helical; /evidence=ECO:0000255	NA
Man2a1	P27046	0	0	0	1	0.448777	0	0	0	2	0.434425	NA	NA	NA	NA	NA	1	1.585	NA	1.322	0.596	-0.057	3	0	1	Membrane	1150	FUNCTION: Catalyzes the first committed step in the biosynthesis of complex N-glycans. It controls conversion of high mannose to complex N-glycans; the final hydrolytic step in the N-glycan maturation pathway. {ECO:0000250|UniProtKB:P28494}.	SUBCELLULAR LOCATION: Golgi apparatus membrane; Single-pass type II membrane protein.	cis-Golgi network [GO:0005801]; extracellular space [GO:0005615]; Golgi apparatus [GO:0005794]; Golgi medial cisterna [GO:0005797]; Golgi membrane [GO:0000139]			TRANSMEM 6..26; /note=Helical; Signal-anchor for type II membrane protein; /evidence=ECO:0000255	NA	TOPO_DOM 1..5; /note=Cytoplasmic; /evidence=ECO:0000255; TOPO_DOM 27..1150; /note=Lumenal; /evidence=ECO:0000255	CARBOHYD 78; /note=N-linked (GlcNAc...) asparagine; /evidence=ECO:0000255; CARBOHYD 93; /note=N-linked (GlcNAc...) asparagine; /evidence=ECO:0000255; CARBOHYD 1129; /note=N-linked (GlcNAc...) asparagine; /evidence=ECO:0000255
Lrp1	Q91ZX7	0	1	1	7	0.451421	0	0	0	7	0.433064	NA	NA	NA	NA	NA	2	3	NA	2.585	0.022	0.182	51	159	1	Membrane	4545	FUNCTION: Endocytic receptor involved in endocytosis and in phagocytosis of apoptotic cells. Required for early embryonic development (PubMed:1423604). Involved in cellular lipid homeostasis. Involved in the plasma clearance of chylomicron remnants and activated LRPAP1 (alpha 2-macroglobulin), as well as the local metabolism of complexes between plasminogen activators and their endogenous inhibit…	SUBCELLULAR LOCATION: [Low-density lipoprotein receptor-related protein 1 85 kDa subunit]: Cell membrane {ECO:0000250|UniProtKB:Q07954}; Single-pass type I membrane protein {ECO:0000250|UniProtKB:Q07954}. Membrane, coated pit {ECO:0000250|UniProtKB:Q07954}.; SUBCELLULAR LOCATION: [Low-density lipoprotein receptor-related protein 1 515 kDa subunit]: Cell membrane {ECO:0000250|UniProtKB:Q07954}; Pe…	apical part of cell [GO:0045177]; axonal growth cone [GO:0044295]; basolateral plasma membrane [GO:0016323]; clathrin-coated pit [GO:0005905]; clathrin-coated vesicle [GO:0030136]; cytoskeleton [GO:0005856]; dendrite [GO:0030425]; early endosome [GO:0005769]; endosome [GO:0005768]; external side of plasma membrane [GO:0009897]; Golgi apparatus [GO:0005794]; insulin-responsive compartment [GO:0032…	SIGNAL 1..19; /evidence=ECO:0000255	DISULFID 28..41; /evidence=ECO:0000250|UniProtKB:P01130; DISULFID 35..54; /evidence=ECO:0000250|UniProtKB:P01130; DISULFID 48..65; /evidence=ECO:0000250|UniProtKB:P01130; DISULFID 73..86; /evidence=ECO:0000250|UniProtKB:P01130; DISULFID 80..99; /evidence=ECO:0000250|UniProtKB:P01130; DISULFID 93..109; /evidence=ECO:0000250|UniProtKB:P01130; DISULFID 116..125; /evidence=ECO:0000250|UniProtKB:P0113…	TRANSMEM 4425..4445; /note=Helical; /evidence=ECO:0000255	NA	TOPO_DOM 20..4424; /note=Extracellular; /evidence=ECO:0000255; TOPO_DOM 4446..4545; /note=Cytoplasmic; /evidence=ECO:0000255	CARBOHYD 115; /note=N-linked (GlcNAc...) asparagine; /evidence=ECO:0000255; CARBOHYD 137; /note=N-linked (GlcNAc...) asparagine; /evidence=ECO:0000255; CARBOHYD 186; /note=N-linked (GlcNAc...) asparagine; /evidence=ECO:0000255; CARBOHYD 240; /note=N-linked (GlcNAc...) asparagine; /evidence=ECO:0000255; CARBOHYD 275; /note=N-linked (GlcNAc...) asparagine; /evidence=ECO:0000255; CARBOHYD 358; /note…
