# Supplementary material for: Proteomic screens of SEL1L-HRD1 ER-associated degradation substrates reveal its role in glycosylphosphatidylinositol-anchored protein biogenesis
Source: Nat Commun. 2024 Jan 22;15:659. doi: 10.1038/s41467-024-44948-2 (PMC10803770; doi:10.1038/s41467-024-44948-2)
Supplement: Supplementary file 7 — Supplementary Data 3 [file 41467_2024_44948_MOESM7_ESM.xlsx]

## Sheet: Supplemental Table3_shared hits
Genesymbol	Group	Celltype-specific expression based on RNA-seq	SEL1L-IPMS log2FC(HKO/WT) in HEK293T	SEL1L-IPMS log2FC(HKO/WT) in BAT	Protein to RNA FC ratio in HEK293T	Protein to RNA FC ratio in BAT	Pathway
ITGAV	Common	No	3.2995	5.03964	9.21715	43.786	Cell adhesion and migration
SGCB	Common	No	4.96473	4.11215	35.3274	24.2761	Cell adhesion and migration
EXT2	Common	No	4.49999	3.77644	22.1375	16.0822	Protein glycosylation
STT3B	Common	No	4.07827	4.72281	15.3423	20.6333	Protein glycosylation
NDUFA9	Common	No	2.01353	3.42758	3.55928	19.5772	Mitochondrial function
MBTPS1	Common	No	2.06337	3.54617	4.59087	14.4515	Protein processing
DDOST	Common	No	2.29242	4.47836	3.88774	14.4351	Protein glycosylation
CRTAP	Common	No	3.57691	3.23659	13.1946	9.19853	Collagen biosynthesis
PLA2G12A	Common	No	3.03265	3.08197	8.17571	11.4437	Lipid metabolism
GANAB	Common	No	1.93281	3.49639	3.413	11.2103	Protein glycosylation
TMEM30A	Common	No	0.879529	2.92259	1.92489	10.5368	Transmembrane transport
PIGK	Common	No	2.00334	2.82883	3.72459	10.4337	GPI-AP biosynthesis
POGLUT1	Common	No	2.99133	0.954554	9.45057	2.64473	Protein glycosylation
HLA-C/HLA-E/HLA-F/HLA-A/H2-Q10/H2-K1 (MHC-I group)	Common	No	3.41952	2.72222	9.0243	4.1006	Immune Responses
POGLUT2	Common	No	2.14001	3.23163	4.47701	8.97197	Protein glycosylation
STT3A	Common	No	1.91361	4.40414	2.43346	8.1862	Protein glycosylation
SPCS3	Common	No	3.47862	2.50018	7.98992	4.74676	Protein targeting to ER
SSR4	Common	No	2.23022	3.00063	3.19747	7.45496	Protein targeting to ER
TMX3	Common	No	2.642	2.0904	7.2094	4.91934	Protein folding
MLEC	Common	No	2.06337	3.78493	2.78123	6.85679	Protein folding
JMJD8	Common	No	2.43282	1.74547	5.56108	4.15206	Immune Responses
DIPK2A	Common	No	2.39663	1.93739	5.0655	5.03069	Other
UBE2J1	Common	No	1.24163	2.39693	1.84074	4.77075	ERAD
ATP6AP1	Common	No	2.25473	1.73849	4.73938	3.93397	Lysosomal function
MAGT1	Common	No	2.67422	2.93849	3.84013	4.50408	Protein glycosylation
NDUFA13	Common	No	2.14001	1.26236	4.38669	3.21087	Mitochondrial function
SGSH	Common	No	1.71706	0.954554	4.18381	1.87069	Lysosomal function
SLC16A1	Common	No	1.75042	1.92515	3.00235	3.16784	Transmembrane transport
OS9	Common	No	0.709762	1.68167	1.16039	3.03352	ERAD
CERCAM	HEK293T-specific substrate	Yes	4.12467	NA	21.1254	NA	Cell adhesion and migration
FUCA2	HEK293T-specific substrate	No	4.6273	NA	19.9999	NA	Glycosaminoglycan biosynthesis
CHPF2	HEK293T-specific substrate	No	4.47674	NA	16.0122	NA	Glycosaminoglycan biosynthesis
UGGT2	HEK293T-specific substrate	No	3.63275	NA	13.4289	NA	Protein folding
UGT8	HEK293T-specific substrate	Yes	3.6501	NA	13.0119	NA	Lipid metabolism
SUSD1	HEK293T-specific substrate	No	3.04087	NA	9.72477	NA	Other
ARSK	HEK293T-specific substrate	No	3.22786	NA	9.56084	NA	Lysosomal function
NXPH4	HEK293T-specific substrate	Yes	3.09243	NA	8.81392	NA	Cell cycle and differentiation
CNNM3	HEK293T-specific substrate	No	2.82281	NA	8.24209	NA	Transmembrane transport
C4ORF48	HEK293T-specific substrate	Yes	3.0436	NA	7.70261	NA	Other
GLB1	HEK293T-specific substrate	No	2.57486	NA	7.31134	NA	Lysosomal function
CLN5	HEK293T-specific substrate	No	2.92711	NA	7.12163	NA	Lysosomal function
CHID1	HEK293T-specific substrate	No	2.81324	NA	6.75149	NA	Immune Responses
TCTN3	HEK293T-specific substrate	No	2.70827	NA	6.53784	NA	Cell cycle and differentiation
DIPK1B	HEK293T-specific substrate	No	2.63699	NA	6.46886	NA	Other
PPT1	HEK293T-specific substrate	No	2.89594	NA	6.46764	NA	Lysosomal function
CHST14	HEK293T-specific substrate	No	2.65277	NA	6.32926	NA	Glycosaminoglycan biosynthesis
SELENON	HEK293T-specific substrate	Yes	2.48849	NA	6.30418	NA	Transmembrane transport
FAR1	HEK293T-specific substrate	No	2.61244	NA	6.10929	NA	Lipid metabolism
HYAL2	HEK293T-specific substrate	No	1.99718	NA	6.04735	NA	Glycosaminoglycan biosynthesis
SLC27A4	HEK293T-specific substrate	No	2.4925	NA	5.9603	NA	Transmembrane transport
MFGE8	HEK293T-specific substrate	No	2.65812	NA	5.94278	NA	Cell cycle and differentiation
PCSK6	HEK293T-specific substrate	No	2.43282	NA	5.91917	NA	Protein processing
DNAJC16	HEK293T-specific substrate	No	2.43906	NA	5.85378	NA	Protein folding
TMEM106C	HEK293T-specific substrate	No	2.39235	NA	5.68138	NA	Other
GLA	HEK293T-specific substrate	Yes	2.62552	NA	5.59009	NA	Lysosomal function
LRIG3	HEK293T-specific substrate	No	2.16637	NA	5.48156	NA	Cell cycle and differentiation
TSPAN6	HEK293T-specific substrate	No	2.4925	NA	5.3666	NA	Immune Responses
ATF6	HEK293T-specific substrate	No	2.34754	NA	5.19463	NA	UPR
NOMO2	HEK293T-specific substrate	No	2.39235	NA	5.1753	NA	Protein targeting to ER
TOR1AIP2	HEK293T-specific substrate	No	2.30069	NA	5.14776	NA	Nuclear transport
NCSTN	HEK293T-specific substrate	No	2.18035	NA	5.12202	NA	Protein processing
OGFOD3	HEK293T-specific substrate	No	2.18066	NA	4.98505	NA	Other
TMEM165	HEK293T-specific substrate	No	2.40515	NA	4.92043	NA	Protein glycosylation
UGT3A2	HEK293T-specific substrate	No	2.63337	NA	4.90401	NA	Other
ATP1B3	HEK293T-specific substrate	No	2.43282	NA	4.89162	NA	Transmembrane transport
EMC1	HEK293T-specific substrate	No	2.22254	NA	4.81411	NA	Protein targeting to ER
SIGMAR1	HEK293T-specific substrate	No	2.40089	NA	4.77906	NA	Transmembrane transport
AUP1	HEK293T-specific substrate	No	2.25473	NA	4.64343	NA	ERAD
GNS	HEK293T-specific substrate	No	2.14609	NA	4.62833	NA	Lysosomal function
XPO1	HEK293T-specific substrate	No	2.02656	NA	4.54523	NA	Nuclear transport
GLB1L2	HEK293T-specific substrate	No	2.43282	NA	4.53441	NA	Lysosomal function
AGK	HEK293T-specific substrate	No	2.21551	NA	4.36877	NA	Mitochondrial function
UQCRC2	HEK293T-specific substrate	No	2.09438	NA	4.28741	NA	Mitochondrial function
LRIG2	HEK293T-specific substrate	No	1.95432	NA	4.25644	NA	Cell cycle and differentiation
TFRC	HEK293T-specific substrate	No	1.9625	NA	4.23177	NA	Transmembrane transport
NAGA	HEK293T-specific substrate	No	1.99718	NA	4.21677	NA	Lysosomal function
POFUT1	HEK293T-specific substrate	No	2.01353	NA	4.20155	NA	Protein glycosylation
POFUT2	HEK293T-specific substrate	No	2.40089	NA	4.18391	NA	Protein glycosylation
NHLRC3	HEK293T-specific substrate	No	1.84269	NA	4.12623	NA	Immune Responses
PIGB	HEK293T-specific substrate	No	2.18066	NA	3.96246	NA	GPI-AP biosynthesis
GPX8	HEK293T-specific substrate	No	2.42656	NA	3.95054	NA	Redox regulation
GBA1	HEK293T-specific substrate	Yes	2.10119	NA	3.67857	NA	Lysosomal function
PTK7	HEK293T-specific substrate	Yes	1.82543	NA	3.64758	NA	Cell adhesion and migration
ILVBL	HEK293T-specific substrate	No	2.1732	NA	3.63598	NA	Lipid metabolism
SLC25A11	HEK293T-specific substrate	No	1.84822	NA	3.63533	NA	Mitochondrial function
TMEM33	HEK293T-specific substrate	No	1.86606	NA	3.60467	NA	UPR
CHPF	HEK293T-specific substrate	No	2.43282	NA	3.58486	NA	Protein glycosylation
PRADC1	HEK293T-specific substrate	No	1.90854	NA	3.56483	NA	Other
ATF6B	HEK293T-specific substrate	No	1.87876	NA	3.5216	NA	UPR
SUCLA2	HEK293T-specific substrate	Yes	1.64389	NA	3.47962	NA	Mitochondrial function
ST6GALNAC4	HEK293T-specific substrate	No	2.32742	NA	3.44228	NA	Protein glycosylation
ATP6AP2	HEK293T-specific substrate	No	1.85638	NA	3.40263	NA	Lysosomal function
NUP210	HEK293T-specific substrate	Yes	1.468	NA	3.3705	NA	Nuclear transport
MRPL37	HEK293T-specific substrate	No	1.86567	NA	3.35179	NA	Mitochondrial function
SEC11A	HEK293T-specific substrate	No	1.84895	NA	3.31724	NA	Protein targeting to ER
RPN2	HEK293T-specific substrate	No	2.10254	NA	3.27852	NA	Protein glycosylation
FKBP10	HEK293T-specific substrate	Yes	2.05434	NA	3.2685	NA	Protein folding
PACC1	HEK293T-specific substrate	No	1.58954	NA	3.18663	NA	Transmembrane transport
CNPY3	HEK293T-specific substrate	No	1.85638	NA	3.18357	NA	Protein folding
B4GAT1	HEK293T-specific substrate	No	1.67877	NA	3.1559	NA	Protein glycosylation
CHP1	HEK293T-specific substrate	No	1.65464	NA	3.07178	NA	Secretory pathway
PSMC2	HEK293T-specific substrate	No	1.58074	NA	2.90106	NA	Other
COQ8A	HEK293T-specific substrate	No	1.46211	NA	2.85355	NA	Mitochondrial function
P3H4	HEK293T-specific substrate	No	1.49319	NA	2.84541	NA	Collagen biosynthesis
TMEM177	HEK293T-specific substrate	No	1.46211	NA	2.78868	NA	Mitochondrial function
CHST7	HEK293T-specific substrate	No	1.46211	NA	2.77465	NA	Protein glycosylation
SLC1A3	HEK293T-specific substrate	No	1.64389	NA	2.69074	NA	Transmembrane transport
LPCAT1	HEK293T-specific substrate	Yes	1.58954	NA	2.67653	NA	Lipid metabolism
GLMP	HEK293T-specific substrate	No	1.46211	NA	2.50789	NA	Lysosomal function
HLA-DPA1	HEK293T-specific substrate	Yes	1.65464	NA	2.42545	NA	Immune Responses
GUSB	HEK293T-specific substrate	No	1.27609	NA	2.35607	NA	Lysosomal function
NUP93	HEK293T-specific substrate	Yes	1.35891	NA	2.23514	NA	Nuclear transport
SLC39A14	HEK293T-specific substrate	No	1.65464	NA	2.2108	NA	Transmembrane transport
LOX	HEK293T-specific substrate	No	0.771995	NA	2.06996	NA	Collagen biosynthesis
SFXN4	HEK293T-specific substrate	No	1.06781	NA	2.04245	NA	Mitochondrial function
GPC4	HEK293T-specific substrate	No	1.08771	NA	1.92874	NA	Glycosaminoglycan biosynthesis
APMAP	BAT-specific substrate	No	NA	3.92438	NA	32.3927	Cell cycle and differentiation
STIM1	BAT-specific substrate	No	NA	4.64148	NA	30.7025	Transmembrane transport
AOC3	BAT-specific substrate	Yes	NA	4.52977	NA	24.6588	Cell adhesion and migration
ACVR1C	BAT-specific substrate	No	NA	3.44054	NA	21.184	Cell adhesion and migration
PON3	BAT-specific substrate	Yes	NA	3.42135	NA	20.9048	Other
SOD3	BAT-specific substrate	Yes	NA	4.00796	NA	19.2947	Redox regulation
POMT1	BAT-specific substrate	No	NA	4.35267	NA	19.1093	Protein glycosylation
CANX	BAT-specific substrate	No	NA	5.00081	NA	17.0683	Protein folding
MAOB	BAT-specific substrate	Yes	NA	3.23076	NA	16.7524	Other
LTBP3	BAT-specific substrate	No	NA	4.45674	NA	16.6993	Cell cycle and differentiation
RPN1	BAT-specific substrate	No	NA	4.90322	NA	16.6183	Protein glycosylation
ABCD3	BAT-specific substrate	No	NA	3.09632	NA	16.1816	Lipid metabolism
ADIPOQ	BAT-specific substrate	Yes	NA	3.37187	NA	16.1723	Lipid metabolism
CPN2	BAT-specific substrate	Yes	NA	4.09655	NA	15.8894	Protein processing
STIM2	BAT-specific substrate	No	NA	3.95102	NA	14.75	Transmembrane transport
TMED5	BAT-specific substrate	No	NA	2.5664	NA	14.4857	Secretory pathway
ENTPD5	BAT-specific substrate	No	NA	3.34478	NA	13.7658	Protein glycosylation
STS	BAT-specific substrate	Yes	NA	3.76961	NA	13.6385	Lipid metabolism
ST3GAL6	BAT-specific substrate	No	NA	2.90291	NA	13.1777	Protein glycosylation
PNPLA2	BAT-specific substrate	Yes	NA	3.26081	NA	12.6215	Lipid metabolism
PRXL2A	BAT-specific substrate	No	NA	3.09738	NA	12.5518	Redox regulation
COLGALT1	BAT-specific substrate	No	NA	3.65827	NA	12.4442	Collagen biosynthesis
ARXES2	BAT-specific substrate	Yes	NA	3.52112	NA	12.1951	Protein targeting to ER
HSD11B1	BAT-specific substrate	Yes	NA	3.16868	NA	11.1388	Lipid metabolism
TMX4	BAT-specific substrate	No	NA	2.52821	NA	11.0397	Protein folding
EDEM1	BAT-specific substrate	No	NA	4.08834	NA	11.0077	Protein folding
PGD	BAT-specific substrate	No	NA	4.12557	NA	10.6406	Other
ADCK1	BAT-specific substrate	No	NA	2.91332	NA	10.5024	Mitochondrial function
SQOR	BAT-specific substrate	Yes	NA	2.99899	NA	10.4762	Mitochondrial function
AGPAT2	BAT-specific substrate	No	NA	3.45252	NA	10.3417	Lipid metabolism
LIPE	BAT-specific substrate	Yes	NA	3.59118	NA	10.1001	Lipid metabolism
EDEM3	BAT-specific substrate	No	NA	3.16426	NA	9.89678	Protein folding
BSG	BAT-specific substrate	No	NA	2.5043	NA	9.77101	Cell adhesion and migration
DPM1	BAT-specific substrate	No	NA	2.37758	NA	9.54508	Protein glycosylation
AFG3L2	BAT-specific substrate	No	NA	2.61317	NA	9.32888	Mitochondrial function
TXNDC15	BAT-specific substrate	No	NA	2.5336	NA	9.30343	Redox regulation
COQ5	BAT-specific substrate	No	NA	2.82224	NA	9.15444	Mitochondrial function
CCPG1	BAT-specific substrate	No	NA	2.53896	NA	9.00182	Cell cycle and differentiation
COQ6	BAT-specific substrate	No	NA	2.39543	NA	8.84465	Mitochondrial function
LOXL1	BAT-specific substrate	No	NA	2.24359	NA	8.8032	Collagen biosynthesis
COQ3	BAT-specific substrate	No	NA	2.37758	NA	8.70739	Mitochondrial function
SLC25A19	BAT-specific substrate	No	NA	2.74256	NA	8.66704	Mitochondrial function
TTC13	BAT-specific substrate	No	NA	2.83538	NA	8.35968	Other
DHRS7	BAT-specific substrate	No	NA	2.74256	NA	8.32715	Lipid metabolism
ATP2A2	BAT-specific substrate	No	NA	3.56677	NA	8.21882	Transmembrane transport
GPX3	BAT-specific substrate	Yes	NA	3.07613	NA	8.09502	Redox regulation
PISD	BAT-specific substrate	No	NA	2.25341	NA	8.08363	Lipid metabolism
PIGX	BAT-specific substrate	No	NA	2.73206	NA	8.07675	GPI-AP biosynthesis
ERAP1	BAT-specific substrate	No	NA	2.52065	NA	7.97865	Protein processing
MTCH2	BAT-specific substrate	No	NA	1.92549	NA	7.91438	Mitochondrial function
ADPRH	BAT-specific substrate	Yes	NA	3.24892	NA	7.5573	Other
AGPAT3	BAT-specific substrate	No	NA	2.33506	NA	7.40672	Lipid metabolism
LGR6	BAT-specific substrate	Yes	NA	2.5084	NA	7.11585	Cell adhesion and migration
ERMP1	BAT-specific substrate	No	NA	3.09905	NA	6.96873	UPR
SLC27A1	BAT-specific substrate	No	NA	2.83865	NA	6.92865	Transmembrane transport
TECR	BAT-specific substrate	No	NA	2.92566	NA	6.72165	Lipid metabolism
TXNDC12	BAT-specific substrate	No	NA	2.62834	NA	6.5313	Protein folding
LCTL	BAT-specific substrate	Yes	NA	2.99607	NA	6.47034	Cell cycle and differentiation
PLOD1	BAT-specific substrate	No	NA	2.71795	NA	6.36673	Collagen biosynthesis
ATRAID	BAT-specific substrate	No	NA	2.1431	NA	6.1991	Cell cycle and differentiation
ERLIN2	BAT-specific substrate	No	NA	2.2583	NA	6.10626	ERAD
SLC25A42	BAT-specific substrate	No	NA	1.9996	NA	5.88558	Mitochondrial function
SLC25A16	BAT-specific substrate	No	NA	2.10132	NA	5.88547	Mitochondrial function
INSR	BAT-specific substrate	No	NA	2.26317	NA	5.83054	Cell cycle and differentiation
ARSA	BAT-specific substrate	No	NA	2.5125	NA	5.77335	Lipid metabolism
LPL	BAT-specific substrate	Yes	NA	1.6977	NA	5.71981	Lipid metabolism
COX5B	BAT-specific substrate	No	NA	1.92515	NA	5.4776	Mitochondrial function
PTGES2	BAT-specific substrate	No	NA	1.93739	NA	5.43541	Lipid metabolism
NDUFS2	BAT-specific substrate	No	NA	1.73148	NA	5.4294	Mitochondrial function
ERP44	BAT-specific substrate	No	NA	2.23866	NA	5.41732	Protein folding
FAM3A	BAT-specific substrate	No	NA	2.52065	NA	5.37603	Immune Responses
COMT	BAT-specific substrate	No	NA	2.71795	NA	5.23554	Other
NDUFA1	BAT-specific substrate	No	NA	0.954554	NA	5.1993	Mitochondrial function
IMMP2L	BAT-specific substrate	No	NA	1.76573	NA	5.07114	Mitochondrial function
TMED2	BAT-specific substrate	No	NA	2.24359	NA	5.0705	Secretory pathway
CLPX	BAT-specific substrate	No	NA	1.84082	NA	4.97718	Mitochondrial function
NAXE	BAT-specific substrate	No	NA	1.75241	NA	4.76405	Mitochondrial function
TTC17	BAT-specific substrate	No	NA	1.93739	NA	4.61999	Other
C1GALT1C1	BAT-specific substrate	No	NA	2.10132	NA	4.54948	Protein glycosylation
LRP1	BAT-specific substrate	No	NA	2.3453	NA	4.47907	Lipid metabolism
CLPTM1L	BAT-specific substrate	No	NA	1.91899	NA	4.36137	GPI-AP biosynthesis
EMC7	BAT-specific substrate	No	NA	1.53213	NA	4.32842	Protein targeting to ER
ATP5MK	BAT-specific substrate	Yes	NA	2.09587	NA	4.27484	Mitochondrial function
MAN2A2	BAT-specific substrate	No	NA	1.94347	NA	4.27229	Protein glycosylation
TXNDC16	BAT-specific substrate	No	NA	2.38653	NA	4.25443	Redox regulation
SLC25A35	BAT-specific substrate	No	NA	2.10162	NA	4.22582	Mitochondrial function
ATAD1	BAT-specific substrate	No	NA	1.53213	NA	4.09557	Mitochondrial function
NPR3	BAT-specific substrate	Yes	NA	1.74547	NA	4.01041	Other
SLC25A1	BAT-specific substrate	No	NA	2.27483	NA	3.98943	Mitochondrial function
DGAT1	BAT-specific substrate	No	NA	1.74547	NA	3.83786	Lipid metabolism
FCGRT	BAT-specific substrate	No	NA	1.70924	NA	3.69357	Immune Responses
FUT8	BAT-specific substrate	No	NA	1.26236	NA	3.66506	Protein glycosylation
VAPB	BAT-specific substrate	No	NA	1.53213	NA	3.64481	Secretory pathway
LIPA	BAT-specific substrate	No	NA	1.2466	NA	3.44344	Lipid metabolism
TMEM131	BAT-specific substrate	No	NA	2.09587	NA	3.42668	Collagen biosynthesis
RHOT1	BAT-specific substrate	No	NA	1.52404	NA	3.37542	Mitochondrial function
CLPTM1	BAT-specific substrate	No	NA	1.52404	NA	3.30604	Other
DAD1	BAT-specific substrate	No	NA	1.27206	NA	3.1007	Protein glycosylation
RAB18	BAT-specific substrate	No	NA	1.26236	NA	3.08446	Lipid metabolism
LPIN1	BAT-specific substrate	No	NA	1.93128	NA	3.04886	Lipid metabolism
ARF3	BAT-specific substrate	No	NA	1.73148	NA	2.91638	Secretory pathway
LMAN2	BAT-specific substrate	No	NA	1.53213	NA	2.78167	Secretory pathway
SRPRB	BAT-specific substrate	No	NA	2.9195	NA	2.57934	Protein targeting to ER
SLC2A4	BAT-specific substrate	Yes	NA	1.73849	NA	2.57577	Transmembrane transport
ANGPT1	BAT-specific substrate	Yes	NA	0.954554	NA	2.55639	Cell adhesion and migration
MAN2A1	BAT-specific substrate	No	NA	1.27206	NA	2.51316	Protein glycosylation
TMED7	BAT-specific substrate	No	NA	1.53213	NA	2.44011	Secretory pathway
TXNDC11	BAT-specific substrate	No	NA	2.49605	NA	2.34168	Protein folding
ARF4	BAT-specific substrate	No	NA	2.24851	NA	2.33529	Secretory pathway
TWSG1	BAT-specific substrate	No	NA	0.954554	NA	2.21108	Cell cycle and differentiation
ERGIC1	BAT-specific substrate	No	NA	1.92515	NA	2.17124	Secretory pathway
ARFRP1	BAT-specific substrate	No	NA	0.954554	NA	2.15679	Secretory pathway
HAX1	BAT-specific substrate	No	NA	1.26236	NA	2.13047	Mitochondrial function
MYORG	BAT-specific substrate	No	NA	1.27206	NA	2.09126	Other
CCDC167	BAT-specific substrate	No	NA	2.39543	NA	2.06814	Other
VAPA	BAT-specific substrate	No	NA	1.27206	NA	2.02466	Secretory pathway
AHSA1	BAT-specific substrate	No	NA	1.26236	NA	1.90976	Protein folding
PRELP	BAT-specific substrate	Yes	NA	0.797617	NA	1.90537	Cell adhesion and migration
DNAJA1	BAT-specific substrate	No	NA	1.26236	NA	1.78843	Protein folding
TPST2	BAT-specific substrate	No	NA	0.954554	NA	1.72148	Other
P2RX5	BAT-specific substrate	Yes	NA	0.954554	NA	1.31626	Transmembrane transport
CREB3	BAT-specific substrate	No	NA	1.52404	NA	1.08999	UPR
