# Supplementary material for: Proteomic screens of SEL1L-HRD1 ER-associated degradation substrates reveal its role in glycosylphosphatidylinositol-anchored protein biogenesis
Source: Nat Commun. 2024 Jan 22;15:659. doi: 10.1038/s41467-024-44948-2 (PMC10803770; doi:10.1038/s41467-024-44948-2)
Supplement: Supplementary file 8 — Source Data [file 41467_2024_44948_MOESM8_ESM.xlsx]

## Sheet: Fig. 1a
	Figure 1a

## Sheet: Fig. 1b
	Figure 1b

## Sheet: Fig. 5b
Fig. 5b	PLA2G12A in HEK293T			PLA2G12A in BAT
	SEL1L KO	WT	HRD1 KO	Sel1Lf/f	Sel1LUcp1Cre
	3.02232	1.13775	1.62586	0.938727	15.0147
	3.41478	0.862254	2.25861	1.06127	13.8777
	2.45664	0.88807	1.5654	1.10004	3.03861
	1.67142	1.11193	3.08031	0.899963	4.30582
	MLEC in HEK293T			MLEC in BAT
	SEL1L KO	WT	HRD1 KO	Sel1Lf/f	Sel1LUcp1Cre
	1.92522	1.23712	2.96047	0.89641	2.51016
	2.26531	0.762884	2.14046	1.10359	2.27069
	1.60643	1.05583	1.50714	1.0189	3.44141
	1.79806	0.944165	1.53062	1.07956	3.13508
	1.51586	0.988616	1.40176	0.901537
	1.37261	1.01138	1.39825

## Sheet: Fig. 5c
	Fig. 5c

## Sheet: Fig. 5d
Fig. 5d	PLA2G12A CHX in HEK293T
	CHX (hours)	WT						SEL1L KO					HRD1 KO
	0	100	100	100	100	100	100	100	100	100	100	100	100	100	100	100
	4	84.1333	58.9538	78.9951	76.9909	82.6726	61.5218	158.25	100.599	70.7279	117.382	96.2261	102.722	107.54	100.079	96.3051
	8	74.8417	62.7193	77.5416	64.3379	80.4237	40.0517	112.91	101.881	80.2835	110.193	83.0174	80.872	103.345	107.479	100.253
	MLEC CHX in HEK293T
	CHX (hours)	WT				SEL1L KO			HRD1 KO
	0	100	100	100	100	100	100	100	100	100	100
	4	74.2028	80.067	62.9471	66.273	83.0034	104.421	122.992	108.613	89.9871	77.6266
	8	53.5857	63.3697	58.2828	63.23	83.6452	95.6283	82.5018	85.1159	97.6223	76.1323

## Sheet: Fig. 5f
Fig. 5f	FUCA2 in HEK293T			FUCA2 in BAT
	SEL1L KO	WT	HRD1 KO	Sel1Lf/f	Sel1LUcp1Cre
	8.45179	1.18506	5.62314	0.64896	1.51104
	7.16444	0.814935	6.55089	1.35104	1.01595
	3.65378	0.749469	5.54569	0.766889	1.28737
	4.43084	1.25053	4.86805	1.13311	0.820423

## Sheet: Fig. 5g
	Fig. 5g

## Sheet: Fig. 5h
Fig. 5h
	FUCA2 CHX in HEK293T
	CHX (hours)	WT				SEL1L KO			HRD1 KO
	0	100	100	100	100	100	100	100	100	100	100	100
	4	43.2201	62.6123	60.1724	62.7482	92.3692	82.1268	107.017	81.2635	84.8096	99.2452	74.7277
	8	9.67946	54.8814	58.6597	20.065	61.5795	58.134	73.9627	59.5509	70.7319	83.5314	84.9051

## Sheet: Fig. 5j
Fig. 5j	LPL in BAT
	Sel1Lf/f	Sel1LUcp1Cre
	1.07819	2.86659
	1.01255	4.07255
	0.909256	4.42501

## Sheet: Fig. 5k
	Fig. 5k	ADIPOQ in BAT
		Sel1Lf/f	Sel1LUcp1Cre
		0.704001	4.85736
		1.296	5.51321
		0.733889	4.35651
		1.26611	3.94397

[truncated: 29 more sheets: Fig. 6b, Fig. 6c, Fig. 6d, Fig. 6e, Fig. 6f, Fig. 6g, Fig. 7a, Fig. 7b, Fig. 7c, Fig. 7d, Fig. 7e, Fig. 7f, Fig. 7g, Fig. 7h, Fig. 8c, Fig. 8d, Extended Data Fig. 4a, Extended Data Fig. 4b, Extended Data Fig. 4c, Extended Data Fig. 5b …]
